# Supplementary material for: 2,2′-Dithio­diterephthalic acid
Source: Acta Crystallogr Sect E Struct Rep Online. 2009 Apr 22;65(Pt 5):o1095. doi: 10.1107/S1600536809013622 (PMC2977773; doi:10.1107/S1600536809013622)
Supplement: Supplementary file 1 [file e-65-o1095-sup1.cif]

##############################################################################
###                                                                        ###
###        Electronic paper (Acta Crystallographica Section E)             ###
###                                                                        ###
##############################################################################
#                                                                            #
# This CIF contains the data in a paper accepted for publication in Acta     #
# Crystallographica Section E. It conforms to the requirements of Notes      #
# for Authors for Section E, and has been peer reviewed under the auspices   #
# of the IUCr Commission on Journals.                                        #
#                                                                            #
# Full details of the Crystallographic Information File format               #
# are given in the paper "The Crystallographic Information File (CIF):       #
# a New Standard Archive File for Crystallography" by S. R. Hall, F. H.      #
# Allen and I. D. Brown [Acta Cryst. (1991), A47, 655-685].                  #
#                                                                            #
# The current version of the core CIF dictionary is obtainable from          #
# ftp://ftp.iucr.org/pub/cif_core.dic. The current version number is 2.4.    #
#                                                                            #
# Software is freely available for graphical display of the structure(s) in  #
# this CIF.  For information consult the CIF home page http://www.iucr.org/  #
# cif/home.html                                                              #
#                                                                            #
# This file may be used for bona fide research purposes within the           #
# scientific community so long as proper attribution is given to the journal # 
# article from which it was obtained.                                        #
#                                                                            #
##############################################################################
                                             
data_I
_audit_creation_method     SHELXL97
_chemical_name_systematic
;
2,2'-Dithioditerephthalic acid
;
_chemical_name_common     ?
_chemical_formula_moiety     'C16 H10 O8 S2'
_chemical_formula_sum     'C16 H10 O8 S2'
_chemical_formula_iupac     'C16 H10 O8 S2'
_chemical_formula_weight     394.36
_chemical_melting_point     ?
_symmetry_cell_setting     monoclinic
_symmetry_space_group_name_H-M     'C 2/c'
_symmetry_space_group_name_Hall     '-C 2yc'
loop_
    _symmetry_equiv_pos_as_xyz
    'x, y, z'
    '-x, y, -z+1/2'
    'x+1/2, y+1/2, z'
    '-x+1/2, y+1/2, -z+1/2'
    '-x, -y, -z'
    'x, -y, z-1/2'
    '-x+1/2, -y+1/2, -z'
    'x+1/2, -y+1/2, z-1/2'
_cell_length_a     16.396(3)
_cell_length_b     9.8462(15)
_cell_length_c     20.363(3)
_cell_angle_alpha     90.00
_cell_angle_beta     98.840(2)
_cell_angle_gamma     90.00
_cell_volume     3248.2(9)
_cell_formula_units_Z     8
_cell_measurement_reflns_used     1947
_cell_measurement_theta_min     2.42
_cell_measurement_theta_max     25.63
_cell_measurement_temperature     298(2)
_exptl_crystal_description     block
_exptl_crystal_colour     colourless
_exptl_crystal_size_max     0.48
_exptl_crystal_size_mid     0.21
_exptl_crystal_size_min     0.03
_exptl_crystal_density_diffrn     1.613
_exptl_crystal_density_meas     ?
_exptl_crystal_density_method     'not measured'
_exptl_crystal_F_000     1616
_exptl_absorpt_coefficient_mu     0.373
_exptl_absorpt_correction_type     multi-scan
_exptl_absorpt_process_details     '(SADABS; Sheldrick, 2004)'
_exptl_absorpt_correction_T_min     0.8307
_exptl_absorpt_correction_T_max     0.9878
_exptl_special_details
;
;
_diffrn_ambient_temperature     298(2)
_diffrn_radiation_type     MoK\a
_diffrn_radiation_wavelength     0.71073
_diffrn_radiation_source     'fine-focus sealed tube'
_diffrn_radiation_monochromator     graphite
_diffrn_measurement_device_type     'Bruker APEXII area-detector'
_diffrn_measurement_method     '\f and \w'
_diffrn_detector_area_resol_mean     ?
_diffrn_reflns_number     11095
_diffrn_reflns_av_R_equivalents     0.0388
_diffrn_reflns_av_sigmaI/netI     0.0385
_diffrn_reflns_theta_min     2.42
_diffrn_reflns_theta_max     25.50
_diffrn_reflns_theta_full     25.50
_diffrn_measured_fraction_theta_max     0.999
_diffrn_measured_fraction_theta_full     0.999
_diffrn_reflns_limit_h_min     -19
_diffrn_reflns_limit_h_max     19
_diffrn_reflns_limit_k_min     -11
_diffrn_reflns_limit_k_max     11
_diffrn_reflns_limit_l_min     -24
_diffrn_reflns_limit_l_max     24
_diffrn_standards_number     0
_diffrn_standards_interval_count     0
_diffrn_standards_interval_time     0
_diffrn_standards_decay_%     ?
_refine_special_details
;
Refinement of F^2^ against ALL reflections.  The weighted R-factor wR and
goodness of fit S are based on F^2^, conventional R-factors R are based
on F, with F set to zero for negative F^2^. The threshold expression of
F^2^ > 2sigma(F^2^) is used only for calculating R-factors(gt) etc. and is
not relevant to the choice of reflections for refinement.  R-factors based
on F^2^ are statistically about twice as large as those based on F, and R-
factors based on ALL data will be even larger.
;
_reflns_number_total     3027
_reflns_number_gt     1992
_reflns_threshold_expression     I>2\s(I)
_refine_ls_structure_factor_coef     Fsqd
_refine_ls_matrix_type     full
_refine_ls_R_factor_all     0.0787
_refine_ls_R_factor_gt     0.0467
_refine_ls_wR_factor_gt     0.1182
_refine_ls_wR_factor_ref     0.1399
_refine_ls_goodness_of_fit_ref     1.026
_refine_ls_restrained_S_all     1.026
_refine_ls_number_reflns     3027
_refine_ls_number_parameters     239
_refine_ls_number_restraints     0
_refine_ls_hydrogen_treatment     constr
_refine_ls_weighting_scheme     calc
_refine_ls_weighting_details
       'calc w = 1/[\s^2^(Fo^2^)+(0.0679P)^2^+4.4093P] where P=(Fo^2^+2Fc^2^)/3'
_atom_sites_solution_hydrogens     geom
_atom_sites_solution_primary     direct
_atom_sites_solution_secondary     difmap
_refine_ls_shift/su_max     0.000
_refine_ls_shift/su_mean     0.000
_refine_diff_density_max     0.530
_refine_diff_density_min     -0.320
_refine_ls_extinction_method     none
_refine_ls_extinction_coef     ?
loop_
    _atom_type_symbol
    _atom_type_description
    _atom_type_scat_dispersion_real
    _atom_type_scat_dispersion_imag
    _atom_type_scat_source
    'C' 'C' 0.0033 0.0016
                         'International Tables Vol C Tables 4.2.6.8 and 6.1.1.4'
    'H' 'H' 0.0000 0.0000
                         'International Tables Vol C Tables 4.2.6.8 and 6.1.1.4'
    'O' 'O' 0.0106 0.0060
                         'International Tables Vol C Tables 4.2.6.8 and 6.1.1.4'
    'S' 'S' 0.1246 0.1234
                         'International Tables Vol C Tables 4.2.6.8 and 6.1.1.4'
_computing_data_collection     'APEX2 (Bruker, 2004)'
_computing_cell_refinement     'SAINT (Bruker, 2004)'
_computing_data_reduction     'SAINT (Bruker, 2004)'
_computing_structure_solution     'SHELXS97 (Sheldrick, 2008)'
_computing_structure_refinement     'SHELXL97 (Sheldrick, 2008)'
_computing_molecular_graphics
;
ORTEPIII (Burnett & Johnson, 1996) and ORTEP-3 for Windows (Farrugia,
1997)
;
_computing_publication_material     'SHELXL97 (Sheldrick, 2008)'
loop_
    _atom_site_type_symbol
    _atom_site_label
    _atom_site_fract_x
    _atom_site_fract_y
    _atom_site_fract_z
    _atom_site_U_iso_or_equiv
    _atom_site_adp_type
    _atom_site_calc_flag
    _atom_site_refinement_flags
    _atom_site_occupancy
    _atom_site_disorder_assembly
    _atom_site_disorder_group
    S S1 0.26721(5) 1.00797(9) 0.25924(4) 0.0312(2) Uani d . 1 . .
    S S2 0.15066(5) 1.01218(9) 0.20597(4) 0.0324(2) Uani d . 1 . .
    O O1 0.41835(14) 1.0121(3) 0.32740(12) 0.0477(7) Uani d . 1 . .
    O O2 0.46882(15) 0.9002(3) 0.41908(14) 0.0578(8) Uani d . 1 . .
    H H2D 0.5089 0.9490 0.4171 0.087 Uiso calc R 1 . .
    O O3 0.05065(14) 0.6603(3) 0.32417(13) 0.0496(7) Uani d . 1 . .
    H H3D 0.0114 0.6090 0.3250 0.074 Uiso calc R 1 . .
    O O4 0.10411(15) 0.5422(3) 0.41363(13) 0.0520(7) Uani d . 1 . .
    O O5 0.00331(15) 1.0344(3) 0.13061(14) 0.0539(8) Uani d . 1 . .
    O O6 -0.05464(15) 0.9000(3) 0.04927(14) 0.0506(7) Uani d . 1 . .
    H H6D -0.0924 0.9549 0.0482 0.076 Uiso calc R 1 . .
    O O7 0.30978(15) 0.5421(3) 0.05144(13) 0.0442(7) Uani d . 1 . .
    O O8 0.36843(15) 0.6784(3) 0.13228(15) 0.0591(8) Uani d . 1 . .
    H H8D 0.4087 0.6302 0.1299 0.089 Uiso calc R 1 . .
    C C1 0.33165(18) 0.8542(3) 0.37059(15) 0.0254(7) Uani d . 1 . .
    C C2 0.26309(18) 0.8786(3) 0.32073(15) 0.0256(7) Uani d . 1 . .
    C C3 0.19173(18) 0.8031(3) 0.32198(15) 0.0267(7) Uani d . 1 . .
    H H3A 0.1462 0.8166 0.2893 0.032 Uiso calc R 1 . .
    C C4 0.18767(18) 0.7073(3) 0.37180(15) 0.0267(7) Uani d . 1 . .
    C C5 0.25458(19) 0.6852(3) 0.42111(15) 0.0292(7) Uani d . 1 . .
    H H5 0.2514 0.6215 0.4544 0.035 Uiso calc R 1 . .
    C C6 0.32567(19) 0.7586(3) 0.42018(15) 0.0305(8) Uani d . 1 . .
    H H6 0.3707 0.7443 0.4532 0.037 Uiso calc R 1 . .
    C C7 0.41062(19) 0.9292(3) 0.37033(17) 0.0331(8) Uani d . 1 . .
    C C8 0.11000(19) 0.6282(3) 0.37180(16) 0.0306(7) Uani d . 1 . .
    C C9 0.15409(19) 0.8884(3) 0.14229(16) 0.0289(7) Uani d . 1 . .
    C C10 0.08448(18) 0.8614(3) 0.09422(15) 0.0292(7) Uani d . 1 . .
    C C11 0.0880(2) 0.7598(3) 0.04614(17) 0.0365(8) Uani d . 1 . .
    H H11 0.0416 0.7418 0.0150 0.044 Uiso calc R 1 . .
    C C12 0.1597(2) 0.6863(3) 0.04463(17) 0.0344(8) Uani d . 1 . .
    H H12 0.1616 0.6190 0.0129 0.041 Uiso calc R 1 . .
    C C13 0.22814(19) 0.7144(3) 0.09087(16) 0.0301(7) Uani d . 1 . .
    C C14 0.22585(18) 0.8129(3) 0.13977(16) 0.0300(7) Uani d . 1 . .
    H H14 0.2725 0.8287 0.1710 0.036 Uiso calc R 1 . .
    C C15 0.0074(2) 0.9392(3) 0.09224(17) 0.0331(8) Uani d . 1 . .
    C C16 0.30639(19) 0.6367(3) 0.08988(16) 0.0319(7) Uani d . 1 . .
loop_
    _atom_site_aniso_label
    _atom_site_aniso_U_11
    _atom_site_aniso_U_22
    _atom_site_aniso_U_33
    _atom_site_aniso_U_12
    _atom_site_aniso_U_13
    _atom_site_aniso_U_23
    S1 0.0270(4) 0.0334(5) 0.0317(5) -0.0071(3) -0.0001(3) 0.0045(3)
    S2 0.0282(4) 0.0332(5) 0.0347(5) 0.0045(4) 0.0013(3) -0.0017(4)
    O1 0.0276(13) 0.0655(18) 0.0462(15) -0.0226(12) -0.0062(11) 0.0224(14)
    O2 0.0245(14) 0.075(2) 0.0660(18) -0.0225(13) -0.0174(13) 0.0367(15)
    O3 0.0268(14) 0.0661(19) 0.0513(16) -0.0234(12) -0.0079(12) 0.0185(13)
    O4 0.0292(14) 0.0607(17) 0.0616(18) -0.0227(12) -0.0072(12) 0.0274(14)
    O5 0.0308(14) 0.0606(18) 0.0651(18) 0.0206(13) -0.0094(12) -0.0262(15)
    O6 0.0270(14) 0.0599(18) 0.0594(17) 0.0170(12) -0.0105(12) -0.0205(14)
    O7 0.0339(14) 0.0468(15) 0.0514(16) 0.0141(11) 0.0055(12) -0.0084(12)
    O8 0.0292(15) 0.069(2) 0.075(2) 0.0203(13) -0.0069(14) -0.0258(16)
    C1 0.0186(16) 0.0304(17) 0.0271(16) -0.0088(13) 0.0029(12) -0.0036(13)
    C2 0.0240(16) 0.0262(16) 0.0275(17) -0.0054(13) 0.0066(13) -0.0019(13)
    C3 0.0200(16) 0.0313(17) 0.0277(17) -0.0069(13) -0.0001(13) -0.0014(13)
    C4 0.0213(16) 0.0305(17) 0.0289(17) -0.0072(13) 0.0052(13) -0.0002(13)
    C5 0.0263(17) 0.0335(18) 0.0280(17) -0.0079(14) 0.0050(13) 0.0047(13)
    C6 0.0203(17) 0.040(2) 0.0294(17) -0.0068(14) -0.0039(13) 0.0047(14)
    C7 0.0228(17) 0.039(2) 0.0361(19) -0.0104(15) 0.0010(14) 0.0021(15)
    C8 0.0226(17) 0.0327(19) 0.0366(19) -0.0100(14) 0.0045(14) 0.0016(15)
    C9 0.0255(17) 0.0286(17) 0.0328(18) 0.0003(13) 0.0051(14) 0.0031(14)
    C10 0.0210(17) 0.0333(18) 0.0329(18) 0.0030(14) 0.0032(13) 0.0008(14)
    C11 0.0252(18) 0.044(2) 0.038(2) 0.0059(15) -0.0012(15) -0.0051(16)
    C12 0.0288(18) 0.0374(19) 0.0362(19) 0.0068(15) 0.0024(15) -0.0066(15)
    C13 0.0262(18) 0.0309(18) 0.0333(18) 0.0062(14) 0.0048(14) 0.0025(14)
    C14 0.0186(16) 0.0340(18) 0.0361(18) 0.0037(13) -0.0001(14) 0.0028(14)
    C15 0.0248(18) 0.0357(19) 0.0377(19) 0.0070(14) 0.0012(15) -0.0027(15)
    C16 0.0242(18) 0.0365(19) 0.0348(19) 0.0049(14) 0.0042(14) 0.0011(15)
_geom_special_details
;
All esds (except the esd in the dihedral angle between two l.s. planes)
are estimated using the full covariance matrix.  The cell esds are taken
into account individually in the estimation of esds in distances, angles
and torsion angles; correlations between esds in cell parameters are only
used when they are defined by crystal symmetry.  An approximate (isotropic)
treatment of cell esds is used for estimating esds involving l.s. planes.
;
loop_
    _geom_bond_atom_site_label_1
    _geom_bond_atom_site_label_2
    _geom_bond_site_symmetry_2
    _geom_bond_distance
    _geom_bond_publ_flag
    S1 C2 . 1.795(3) ?
    S1 S2 . 2.0476(11) ?
    S2 C9 . 1.787(3) ?
    O1 C7 . 1.217(4) ?
    O2 C7 . 1.299(4) ?
    O2 H2D . 0.8200 ?
    O3 C8 . 1.303(4) ?
    O3 H3D . 0.8200 ?
    O4 C8 . 1.216(4) ?
    O5 C15 . 1.229(4) ?
    O6 C15 . 1.295(4) ?
    O6 H6D . 0.8200 ?
    O7 C16 . 1.223(4) ?
    O8 C16 . 1.296(4) ?
    O8 H8D . 0.8200 ?
    C1 C6 . 1.395(4) ?
    C1 C2 . 1.415(4) ?
    C1 C7 . 1.491(4) ?
    C2 C3 . 1.390(4) ?
    C3 C4 . 1.394(4) ?
    C3 H3A . 0.9300 ?
    C4 C5 . 1.386(4) ?
    C4 C8 . 1.493(4) ?
    C5 C6 . 1.374(4) ?
    C5 H5 . 0.9300 ?
    C6 H6 . 0.9300 ?
    C9 C14 . 1.399(4) ?
    C9 C10 . 1.410(4) ?
    C10 C11 . 1.407(4) ?
    C10 C15 . 1.473(4) ?
    C11 C12 . 1.384(4) ?
    C11 H11 . 0.9300 ?
    C12 C13 . 1.378(4) ?
    C12 H12 . 0.9300 ?
    C13 C14 . 1.395(4) ?
    C13 C16 . 1.497(4) ?
    C14 H14 . 0.9300 ?
loop_
    _geom_angle_atom_site_label_1
    _geom_angle_atom_site_label_2
    _geom_angle_atom_site_label_3
    _geom_angle_site_symmetry_1
    _geom_angle_site_symmetry_3
    _geom_angle
    _geom_angle_publ_flag
    C2 S1 S2 . . 104.58(10) ?
    C9 S2 S1 . . 103.87(11) ?
    C7 O2 H2D . . 109.5 ?
    C8 O3 H3D . . 109.5 ?
    C15 O6 H6D . . 109.5 ?
    C16 O8 H8D . . 109.5 ?
    C6 C1 C2 . . 119.9(3) ?
    C6 C1 C7 . . 119.6(3) ?
    C2 C1 C7 . . 120.5(3) ?
    C3 C2 C1 . . 118.3(3) ?
    C3 C2 S1 . . 121.0(2) ?
    C1 C2 S1 . . 120.7(2) ?
    C2 C3 C4 . . 120.6(3) ?
    C2 C3 H3A . . 119.7 ?
    C4 C3 H3A . . 119.7 ?
    C5 C4 C3 . . 120.8(3) ?
    C5 C4 C8 . . 119.9(3) ?
    C3 C4 C8 . . 119.3(3) ?
    C6 C5 C4 . . 119.1(3) ?
    C6 C5 H5 . . 120.5 ?
    C4 C5 H5 . . 120.5 ?
    C5 C6 C1 . . 121.3(3) ?
    C5 C6 H6 . . 119.4 ?
    C1 C6 H6 . . 119.4 ?
    O1 C7 O2 . . 123.5(3) ?
    O1 C7 C1 . . 121.4(3) ?
    O2 C7 C1 . . 115.1(3) ?
    O4 C8 O3 . . 124.0(3) ?
    O4 C8 C4 . . 121.5(3) ?
    O3 C8 C4 . . 114.4(3) ?
    C14 C9 C10 . . 118.0(3) ?
    C14 C9 S2 . . 120.6(2) ?
    C10 C9 S2 . . 121.3(2) ?
    C11 C10 C9 . . 120.1(3) ?
    C11 C10 C15 . . 118.5(3) ?
    C9 C10 C15 . . 121.4(3) ?
    C12 C11 C10 . . 120.8(3) ?
    C12 C11 H11 . . 119.6 ?
    C10 C11 H11 . . 119.6 ?
    C13 C12 C11 . . 119.0(3) ?
    C13 C12 H12 . . 120.5 ?
    C11 C12 H12 . . 120.5 ?
    C12 C13 C14 . . 121.2(3) ?
    C12 C13 C16 . . 119.9(3) ?
    C14 C13 C16 . . 118.8(3) ?
    C13 C14 C9 . . 120.7(3) ?
    C13 C14 H14 . . 119.7 ?
    C9 C14 H14 . . 119.7 ?
    O5 C15 O6 . . 122.9(3) ?
    O5 C15 C10 . . 120.7(3) ?
    O6 C15 C10 . . 116.4(3) ?
    O7 C16 O8 . . 124.0(3) ?
    O7 C16 C13 . . 121.4(3) ?
    O8 C16 C13 . . 114.6(3) ?
loop_
    _geom_torsion_atom_site_label_1
    _geom_torsion_atom_site_label_2
    _geom_torsion_atom_site_label_3
    _geom_torsion_atom_site_label_4
    _geom_torsion_site_symmetry_1
    _geom_torsion_site_symmetry_2
    _geom_torsion_site_symmetry_3
    _geom_torsion_site_symmetry_4
    _geom_torsion
    _geom_torsion_publ_flag
    C2 S1 S2 C9 . . . . -88.20(15) ?
    C6 C1 C2 C3 . . . . -1.5(4) ?
    C7 C1 C2 C3 . . . . 178.1(3) ?
    C6 C1 C2 S1 . . . . 176.3(2) ?
    C7 C1 C2 S1 . . . . -4.1(4) ?
    S2 S1 C2 C3 . . . . 2.9(3) ?
    S2 S1 C2 C1 . . . . -174.9(2) ?
    C1 C2 C3 C4 . . . . 1.0(5) ?
    S1 C2 C3 C4 . . . . -176.9(2) ?
    C2 C3 C4 C5 . . . . 0.0(5) ?
    C2 C3 C4 C8 . . . . 179.8(3) ?
    C3 C4 C5 C6 . . . . -0.4(5) ?
    C8 C4 C5 C6 . . . . 179.8(3) ?
    C4 C5 C6 C1 . . . . -0.2(5) ?
    C2 C1 C6 C5 . . . . 1.2(5) ?
    C7 C1 C6 C5 . . . . -178.4(3) ?
    C6 C1 C7 O1 . . . . 179.1(3) ?
    C2 C1 C7 O1 . . . . -0.5(5) ?
    C6 C1 C7 O2 . . . . -1.5(5) ?
    C2 C1 C7 O2 . . . . 178.9(3) ?
    C5 C4 C8 O4 . . . . -1.4(5) ?
    C3 C4 C8 O4 . . . . 178.8(3) ?
    C5 C4 C8 O3 . . . . 178.2(3) ?
    C3 C4 C8 O3 . . . . -1.6(5) ?
    S1 S2 C9 C14 . . . . 1.9(3) ?
    S1 S2 C9 C10 . . . . -179.6(2) ?
    C14 C9 C10 C11 . . . . 0.9(5) ?
    S2 C9 C10 C11 . . . . -177.6(3) ?
    C14 C9 C10 C15 . . . . -178.1(3) ?
    S2 C9 C10 C15 . . . . 3.4(4) ?
    C9 C10 C11 C12 . . . . -0.9(5) ?
    C15 C10 C11 C12 . . . . 178.2(3) ?
    C10 C11 C12 C13 . . . . -0.3(5) ?
    C11 C12 C13 C14 . . . . 1.4(5) ?
    C11 C12 C13 C16 . . . . -179.7(3) ?
    C12 C13 C14 C9 . . . . -1.4(5) ?
    C16 C13 C14 C9 . . . . 179.7(3) ?
    C10 C9 C14 C13 . . . . 0.2(5) ?
    S2 C9 C14 C13 . . . . 178.8(2) ?
    C11 C10 C15 O5 . . . . -175.4(3) ?
    C9 C10 C15 O5 . . . . 3.6(5) ?
    C11 C10 C15 O6 . . . . 5.8(5) ?
    C9 C10 C15 O6 . . . . -175.2(3) ?
    C12 C13 C16 O7 . . . . -4.7(5) ?
    C14 C13 C16 O7 . . . . 174.2(3) ?
    C12 C13 C16 O8 . . . . 175.0(3) ?
    C14 C13 C16 O8 . . . . -6.1(5) ?
loop_
    _geom_hbond_atom_site_label_D
    _geom_hbond_atom_site_label_H
    _geom_hbond_atom_site_label_A
    _geom_hbond_site_symmetry_A
    _geom_hbond_distance_DH
    _geom_hbond_distance_HA
    _geom_hbond_distance_DA
    _geom_hbond_angle_DHA
    O8 H8D O5 3_545 0.82 1.81 2.632(3) 174.4
    O6 H6D O7 3_455 0.82 1.83 2.633(3) 166.3
    O3 H3D O1 3_445 0.82 1.81 2.623(3) 173.8
    O2 H2D O4 3 0.82 1.82 2.639(3) 174.3
data_global
_journal_date_recd_electronic     2009-04-05
_journal_date_accepted     2009-04-10
_journal_name_full     'Acta Crystallographica, Section E'
_journal_year     2009
_journal_volume     65
_journal_issue      5
_journal_page_first     o1095
_journal_page_last     o1095
_journal_paper_category     QO
_journal_coeditor_code     CV2546
_publ_contact_author_name     'Ling Zhang'
_publ_contact_author_address
;
Department of Chemistry
Lishui University
323000 Lishui
ZheJiang
People's Republic of China
;
_publ_contact_author_email     zhangling2005@126.com
_publ_contact_author_fax     '86 571-88303552'
_publ_contact_author_phone     '86 571-88303556'
_publ_section_title
;
2,2'-Dithioditerephthalic acid
;
loop_
    _publ_author_name
    _publ_author_address
    'Ling Zhang'
;
Department of Chemistry
Lishui University
323000 Lishui
ZheJiang
People's Republic of China
;
