# Supplementary material for: 2,2′-Dithio­diterephthalic acid
Source: Acta Crystallogr Sect E Struct Rep Online. 2009 Apr 22;65(Pt 5):o1095. doi: 10.1107/S1600536809013622 (PMC2977773; doi:10.1107/S1600536809013622)
Supplement: Supplementary file 2 [file e-65-o1095-Isup2.hkl]

# 
# h,k,l, Fc-squared, Fo-squared, sigma(Fo-squared) and status flag 
# 
data_I
_shelx_title ' A in C2/c' 
_shelx_refln_list_code          4 
_shelx_F_calc_maximum      582.03 
_exptl_crystal_F_000      1616.00 
_reflns_d_resolution_high  0.8255 
 
loop_ 
 _symmetry_equiv_pos_as_xyz 
 'x, y, z' 
 '-x, y, -z+1/2' 
 'x+1/2, y+1/2, z' 
 '-x+1/2, y+1/2, -z+1/2' 
 '-x, -y, -z' 
 'x, -y, z-1/2' 
 '-x+1/2, -y+1/2, -z' 
 'x+1/2, -y+1/2, z-1/2' 
 
_cell_length_a    16.3959 
_cell_length_b     9.8462 
_cell_length_c    20.3626 
_cell_angle_alpha  90.000 
_cell_angle_beta   98.840 
_cell_angle_gamma  90.000 
 
_shelx_F_squared_multiplier     1.000 
 
loop_ 
 _refln_index_h 
 _refln_index_k 
 _refln_index_l 
 _refln_F_squared_calc 
 _refln_F_squared_meas 
 _refln_F_squared_sigma 
 _refln_observed_status 
   4   0   0      136.67      214.17     23.29 o 
   6   0   0      112.70       62.83     26.91 o 
   8   0   0      462.29      329.90     51.57 o 
  10   0   0     1909.38     1748.21     93.51 o 
  12   0   0     9629.30     8887.20    153.20 o 
  14   0   0       12.68       73.61     89.96 o 
  16   0   0      545.03      478.80    136.06 o 
  18   0   0        1.44      223.04    131.60 o 
   1   1   0     1360.87     1230.06     31.41 o 
   3   1   0     3784.10     3290.49     52.96 o 
   5   1   0    18709.29    20072.95    134.95 o 
   7   1   0    36222.55    38117.32    225.57 o 
   9   1   0     8107.85     7717.78     87.23 o 
  11   1   0      949.57      920.64     42.11 o 
  13   1   0      133.63      205.04     47.49 o 
  15   1   0    12001.79    11584.17    220.53 o 
  17   1   0     1751.89     1827.08    144.59 o 
  19   1   0     1898.67     1942.52    160.72 o 
   0   2   0    26590.20    25377.97    623.03 o 
   2   2   0    13140.31    15129.40    107.61 o 
   4   2   0      853.10      757.82     29.11 o 
   6   2   0       37.39      124.22     18.31 o 
   8   2   0     7641.62     7831.34     82.32 o 
  10   2   0       34.19        9.80     23.18 o 
  12   2   0     2280.45     2249.59     85.41 o 
  14   2   0     2415.72     2635.15     99.69 o 
  16   2   0      983.34     1146.60    119.65 o 
  18   2   0       24.39       41.10    143.30 o 
   1   3   0     2459.86     2424.10     59.83 o 
   3   3   0      176.92      230.33     18.96 o 
   5   3   0    14157.58    18160.55    143.60 o 
   7   3   0    27669.88    28344.87    179.29 o 
   9   3   0    12364.38    12795.63    123.91 o 
  11   3   0      478.37      493.67     53.04 o 
  13   3   0      122.87      106.09     46.92 o 
  15   3   0      185.32      237.51     63.06 o 
  17   3   0      363.02      462.90     75.37 o 
   0   4   0     7244.06     5595.36    124.90 o 
   2   4   0    11560.69    11047.53    101.31 o 
   4   4   0       44.52       34.65     17.75 o 
   6   4   0       57.06       55.16     23.25 o 
   8   4   0     3054.37     3148.64     68.86 o 
  10   4   0       57.09       12.78     40.82 o 
  12   4   0     2153.44     2151.85    101.68 o 
  14   4   0     1136.76     1223.58     86.63 o 
  16   4   0      355.34      408.57     71.69 o 
  18   4   0        0.21        9.93     87.35 o 
   1   5   0      256.76      172.28     27.84 o 
   3   5   0      393.93      327.30     26.92 o 
   5   5   0      259.27      186.66     27.40 o 
   7   5   0    10367.73     9472.51    129.36 o 
   9   5   0        7.56       40.52     44.96 o 
  11   5   0       69.31       65.74     72.82 o 
  13   5   0      369.36      278.28     59.46 o 
  15   5   0      570.16      514.22     75.38 o 
  17   5   0     1863.00     1912.26    117.68 o 
   0   6   0    18330.45    17027.21    253.25 o 
   2   6   0    12975.73    12975.53    131.27 o 
   4   6   0        6.96       -9.70     26.13 o 
   6   6   0       47.96      -20.82     31.23 o 
   8   6   0     2171.71     2129.85     97.92 o 
  10   6   0     3835.20     3890.03    157.84 o 
  12   6   0       98.82      140.94     56.76 o 
  14   6   0     1180.91     1093.56     95.31 o 
  16   6   0       62.71      -26.61    121.05 o 
   1   7   0       14.33        4.24     34.54 o 
   3   7   0     1805.39     1863.11     60.71 o 
   5   7   0      477.40      466.96     45.50 o 
   7   7   0     2135.99     1842.08    122.46 o 
   9   7   0     2292.71     2322.47    103.60 o 
  11   7   0      495.14      401.06     66.17 o 
  13   7   0        8.40      -29.37     50.72 o 
  15   7   0      357.85      438.04     77.61 o 
   0   8   0     4150.27     3732.85    137.34 o 
   2   8   0     1111.34     1195.94     64.28 o 
   4   8   0      373.73      413.15     47.74 o 
   6   8   0      398.17      307.56     62.62 o 
   8   8   0      108.78      124.94     51.06 o 
  10   8   0     1805.61     1903.99    101.97 o 
  12   8   0      598.24      603.93     77.02 o 
  14   8   0      309.38      283.44     90.06 o 
   1   9   0       79.69       56.67     40.53 o 
   3   9   0      180.96      148.98     43.36 o 
   5   9   0     2642.68     2744.72    110.97 o 
   7   9   0     1660.85     1716.32     96.12 o 
   9   9   0     3585.89     3662.75    169.42 o 
  11   9   0       89.38       72.33     69.06 o 
   0  10   0     2076.31     2052.87    121.68 o 
   2  10   0     2722.39     2618.13     95.62 o 
   4  10   0      488.57      480.17     65.55 o 
   6  10   0       78.46      203.85     74.58 o 
   8  10   0      491.20      532.10     93.42 o 
  10  10   0     2060.59     1947.96    192.19 o 
   1  11   0        5.24      -82.29     54.86 o 
   3  11   0      500.05      574.11    208.36 o 
   5  11   0      157.45      201.29     79.32 o 
   7  11   0      570.94      534.98     97.36 o 
 -19   1   1      196.97      -20.93    142.00 o 
 -17   1   1        5.23       -2.73     90.89 o 
 -15   1   1     3238.92     3502.59    137.49 o 
 -13   1   1      390.75      453.54     45.66 o 
 -11   1   1        0.92       16.16     26.05 o 
  -9   1   1      179.12      255.53     24.72 o 
  -7   1   1      383.22      494.35     24.58 o 
  -5   1   1     3828.05     3386.18     56.35 o 
  -3   1   1       43.30        3.44     11.62 o 
  -1   1   1     3511.90     3423.16     43.26 o 
   1   1   1     6064.08     5236.67     96.28 o 
   3   1   1       15.54      114.08     15.05 o 
   5   1   1     2885.42     3764.45     49.18 o 
   7   1   1    17762.47    20217.92    141.79 o 
   9   1   1      389.39      398.30     29.34 o 
  11   1   1        0.18      -15.03     29.15 o 
  13   1   1      811.19      698.03     47.69 o 
  15   1   1     2989.55     2748.37    116.30 o 
  17   1   1        3.53      115.34     82.27 o 
  19   1   1      103.29      133.82    159.10 o 
 -18   2   1       11.04      130.77     84.80 o 
 -16   2   1      906.73      975.91     98.95 o 
 -14   2   1       43.41      -12.57     40.03 o 
 -12   2   1      492.76      516.01     60.85 o 
 -10   2   1      243.59      171.44     26.58 o 
  -8   2   1        3.82        9.40     16.86 o 
  -6   2   1        0.66       11.52     14.65 o 
  -4   2   1     3019.49     2868.92     38.96 o 
  -2   2   1    36763.60    45368.72    238.42 o 
   0   2   1       11.17      123.61     13.87 o 
   2   2   1    22068.75    22194.91    158.87 o 
   4   2   1     1135.15     1272.56     40.87 o 
   6   2   1       40.53       75.32     16.62 o 
   8   2   1     1441.48     1505.61     42.05 o 
  10   2   1       12.97      -16.18     23.25 o 
  12   2   1     7079.54     6939.13    233.18 o 
  14   2   1      336.25      320.48     61.78 o 
  16   2   1      379.25      296.86     67.21 o 
  18   2   1       14.84      -92.77    150.93 o 
 -19   3   1      350.34      487.50    112.58 o 
 -17   3   1      430.05      402.73    100.62 o 
 -15   3   1      209.69      214.57     52.31 o 
 -13   3   1       33.21      -10.67     41.06 o 
 -11   3   1        0.48       24.38     40.61 o 
  -9   3   1     1609.57     1705.71     44.93 o 
  -7   3   1     1649.73     1585.58     38.31 o 
  -5   3   1      904.23      733.96     31.03 o 
  -3   3   1    21875.85    23230.01    291.60 o 
  -1   3   1       48.53       20.70     20.14 o 
   1   3   1      598.22      569.27     44.37 o 
   3   3   1    10274.06    10879.51    110.42 o 
   5   3   1    36686.41    42262.30    751.07 o 
   7   3   1     5406.80     6946.07     99.67 o 
   9   3   1     1341.30     1605.48     58.80 o 
  11   3   1       92.83       30.68     47.48 o 
  13   3   1        7.03       73.70     57.94 o 
  15   3   1       94.66      209.26     59.75 o 
  17   3   1     2362.76     2188.97    119.47 o 
 -18   4   1        0.67        1.09     85.66 o 
 -16   4   1      181.62      249.60     66.61 o 
 -14   4   1      880.11      706.53     78.08 o 
 -12   4   1     2862.50     3002.78     99.23 o 
 -10   4   1      633.68      826.04     59.63 o 
  -8   4   1       89.13      102.90     25.25 o 
  -6   4   1      346.64      347.77     22.60 o 
  -4   4   1      749.83      873.32     31.53 o 
  -2   4   1     1808.31     1564.32     39.10 o 
   0   4   1        9.74        0.31     19.85 o 
   2   4   1     4190.00     3918.53     68.51 o 
   4   4   1      724.36      653.39     29.15 o 
   6   4   1       90.64      167.45     26.65 o 
   8   4   1      356.74      313.16     35.86 o 
  10   4   1      692.93      861.29     70.48 o 
  12   4   1       16.63       20.15     48.52 o 
  14   4   1      202.68      191.32     62.40 o 
  16   4   1       99.15      121.60     59.20 o 
  18   4   1      134.19      117.28     66.93 o 
 -17   5   1       12.20       -1.51     91.04 o 
 -15   5   1        0.43       31.83     56.64 o 
 -13   5   1       11.35      -39.19     62.42 o 
 -11   5   1        9.77       24.57     43.19 o 
  -9   5   1     1443.36     1201.99     66.96 o 
  -7   5   1      420.93      385.31     34.84 o 
  -5   5   1     1646.10     1535.66     42.61 o 
  -3   5   1      582.38      509.95     46.83 o 
  -1   5   1      854.43      964.11     43.19 o 
   1   5   1     2200.62     2335.46     61.61 o 
   3   5   1     2266.86     2461.46     52.43 o 
   5   5   1     2232.36     2461.86     71.80 o 
   7   5   1      131.24      174.42     35.61 o 
   9   5   1     1589.97     1481.11     81.27 o 
  11   5   1       22.59      -30.73     45.57 o 
  13   5   1        6.85      -44.95     46.62 o 
  15   5   1      474.21      412.78     73.24 o 
  17   5   1      364.05      565.60     80.94 o 
 -16   6   1      217.01      179.12     65.37 o 
 -14   6   1     1074.48     1066.15     87.94 o 
 -12   6   1     3848.96     3484.84    138.83 o 
 -10   6   1     2187.34     2265.01    101.63 o 
  -8   6   1      248.06      161.21     48.78 o 
  -6   6   1       73.58       38.22     32.88 o 
  -4   6   1      280.55      258.57     39.91 o 
  -2   6   1     1613.87     1537.86     52.73 o 
   0   6   1    10181.47    10675.73    137.57 o 
   2   6   1      513.21      475.77     47.15 o 
   4   6   1       49.70       55.26     31.08 o 
   6   6   1       50.31       46.37     34.45 o 
   8   6   1     2340.60     2249.13     97.67 o 
  10   6   1      955.43      931.20     78.66 o 
  12   6   1      365.05      366.69     82.32 o 
  14   6   1      798.83      827.32     83.31 o 
  16   6   1      126.25      172.37     66.41 o 
 -15   7   1      318.95      351.12    106.50 o 
 -13   7   1       24.17       47.97     51.74 o 
 -11   7   1       84.46       39.25     47.05 o 
  -9   7   1      192.94      218.43     54.88 o 
  -7   7   1     7503.37     7081.43    299.27 o 
  -5   7   1      193.94      255.42     40.86 o 
  -3   7   1      443.21      372.33     37.30 o 
  -1   7   1      807.61      777.59     56.40 o 
   1   7   1       33.71       48.57     35.79 o 
   3   7   1      113.63      121.25     36.44 o 
   5   7   1      507.50      491.49     48.39 o 
   7   7   1      784.45      828.86     79.24 o 
   9   7   1      742.50      678.76     81.04 o 
  11   7   1       14.39      -29.97     55.26 o 
  13   7   1      567.50      610.99    129.82 o 
  15   7   1      904.74     1154.59    137.17 o 
 -14   8   1      106.49        4.20     57.92 o 
 -12   8   1       76.70       15.89     76.56 o 
 -10   8   1      436.25      346.38     63.33 o 
  -8   8   1        0.03      -55.76     44.06 o 
  -6   8   1      339.46      373.93     58.21 o 
  -4   8   1       18.78       38.20     39.11 o 
  -2   8   1      165.31      145.37     35.96 o 
   0   8   1     5907.97     5890.72    117.72 o 
   2   8   1      198.12      174.65     43.46 o 
   4   8   1        8.64       20.53     36.66 o 
   6   8   1      134.96      122.55     50.64 o 
   8   8   1      749.82      783.70     71.71 o 
  10   8   1      487.71      485.32     70.75 o 
  12   8   1      116.89      133.02     68.42 o 
  14   8   1      426.20      472.50    143.12 o 
 -11   9   1      140.00       54.98     55.83 o 
  -9   9   1     2643.38     3084.91    123.79 o 
  -7   9   1      952.06      938.41     94.77 o 
  -5   9   1     7642.28     7898.42    175.57 o 
  -3   9   1     1020.39      945.60     77.28 o 
  -1   9   1       71.86       46.99     38.21 o 
   1   9   1       81.83       47.32     39.15 o 
   3   9   1     1586.84     1807.36    102.16 o 
   5   9   1      437.07      445.70     80.78 o 
   7   9   1      456.61      476.79    169.14 o 
   9   9   1        3.94       -3.88     59.78 o 
  11   9   1       11.18       87.36    108.36 o 
 -10  10   1       25.35       51.29     69.04 o 
  -8  10   1      115.41       -6.15     65.73 o 
  -6  10   1       11.12       -8.82     46.44 o 
  -4  10   1      178.36      141.72     56.79 o 
  -2  10   1        0.18       80.61     54.01 o 
   0  10   1     1587.52     1697.07     92.98 o 
   2  10   1      676.31      766.93     75.54 o 
   4  10   1      101.40      157.68     72.61 o 
   6  10   1        1.11       43.76     63.12 o 
   8  10   1      175.61       64.79    136.24 o 
  10  10   1      137.77      107.85     79.18 o 
  -7  11   1      520.26      463.71     94.28 o 
  -5  11   1       26.73       49.81     87.73 o 
  -3  11   1      127.83       95.54    108.92 o 
  -1  11   1        6.83        3.09     66.73 o 
   1  11   1        0.37       23.33     48.83 o 
   3  11   1      322.58      169.93    116.54 o 
   5  11   1        4.04        0.43     75.28 o 
   7  11   1      399.00      593.76    126.20 o 
 -18   0   2      100.04       86.24    116.35 o 
 -16   0   2     1334.20     1310.00    177.69 o 
 -14   0   2    18200.70    18516.09    320.75 o 
 -12   0   2    10456.54    10480.84    166.26 o 
 -10   0   2     7026.79     6347.94    115.79 o 
  -8   0   2     3354.57     3242.96     74.68 o 
  -6   0   2     2836.52     3026.74     63.84 o 
  -4   0   2     1704.82     1731.66     43.19 o 
  -2   0   2    49707.63    47291.59    399.54 o 
   2   0   2     8026.66     8208.19    101.81 o 
   4   0   2      495.27      745.10     45.44 o 
   6   0   2      150.49      187.22     35.96 o 
   8   0   2    13097.28    12101.20    195.91 o 
  10   0   2     8945.78     7578.34    167.64 o 
  12   0   2     4416.31     4744.67    257.43 o 
  14   0   2    51187.48    50616.57    954.62 o 
  16   0   2      121.79      190.33    127.13 o 
  18   0   2        0.01      -29.00    106.32 o 
 -19   1   2     1347.32     1767.64    149.57 o 
 -17   1   2     1750.26     1867.68    185.16 o 
 -15   1   2       40.04       69.50     56.28 o 
 -13   1   2      150.17      161.08     40.33 o 
 -11   1   2      209.56      217.71     28.94 o 
  -9   1   2    15162.13    14043.00    118.55 o 
  -7   1   2    59462.14    62987.59    487.99 o 
  -5   1   2      277.59      182.42     21.88 o 
  -3   1   2     9650.69     9722.77     77.61 o 
  -1   1   2      108.14      -18.64     12.43 o 
   1   1   2     3082.24     2721.93     82.26 o 
   3   1   2      923.55      779.16     39.01 o 
   5   1   2    17365.03    19425.11    229.06 o 
   7   1   2    19441.82    19289.47    175.95 o 
   9   1   2       11.00       36.58     29.30 o 
  11   1   2      135.01      159.82     39.06 o 
  13   1   2      169.27      189.92     43.02 o 
  15   1   2     1104.93     1180.97     86.26 o 
  17   1   2     7296.23     7418.71    403.15 o 
  19   1   2     2065.77     2426.32    173.56 o 
 -18   2   2       83.37      174.13     67.44 o 
 -16   2   2     8317.38     8353.49    202.74 o 
 -14   2   2     2052.19     2015.17     85.06 o 
 -12   2   2     7568.76     7379.25    113.77 o 
 -10   2   2     7338.79     6817.36    100.47 o 
  -8   2   2      206.46      168.17     20.48 o 
  -6   2   2     1319.28     1752.76     34.11 o 
  -4   2   2     2054.64     2272.98     44.83 o 
  -2   2   2    39375.57    39794.37    228.24 o 
   0   2   2    43049.97    41882.63    352.97 o 
   2   2   2     6245.04     6335.51     71.19 o 
   4   2   2      554.02      744.14     33.33 o 
   6   2   2     3860.59     4349.21     74.95 o 
   8   2   2    16718.33    16909.13    185.03 o 
  10   2   2     7793.82     7397.02    120.06 o 
  12   2   2     4069.40     3800.91     96.67 o 
  14   2   2      714.94      835.63     87.00 o 
  16   2   2        1.70        8.01     57.44 o 
  18   2   2       42.34      120.72     85.05 o 
 -19   3   2      969.75      953.17    132.91 o 
 -17   3   2     1400.86     1359.11    109.08 o 
 -15   3   2      248.71      306.36     61.80 o 
 -13   3   2       48.05      -26.37     38.27 o 
 -11   3   2       77.40       19.78     40.65 o 
  -9   3   2    17418.95    17554.31    160.68 o 
  -7   3   2      720.26      453.54     29.12 o 
  -5   3   2     5390.27     5798.74     60.79 o 
  -3   3   2      944.73     1180.15     33.00 o 
  -1   3   2        0.57       22.75     18.62 o 
   1   3   2     3830.42     3364.75     49.38 o 
   3   3   2      328.12      441.04     28.35 o 
   5   3   2    47719.28    50726.82    568.32 o 
   7   3   2    15424.88    14485.60    255.99 o 
   9   3   2       14.97      -21.76     28.04 o 
  11   3   2       96.52      104.55     42.09 o 
  13   3   2      496.28      600.94     80.30 o 
  15   3   2     1530.72     1470.52     97.25 o 
  17   3   2     1025.91     1215.37     96.46 o 
 -18   4   2        0.05      -43.54     75.83 o 
 -16   4   2      733.15      785.93     69.80 o 
 -14   4   2     2036.88     1942.81     94.54 o 
 -12   4   2     2660.29     2769.43     96.92 o 
 -10   4   2     2814.60     2726.30     88.68 o 
  -8   4   2     1551.33     1685.45     51.93 o 
  -6   4   2        0.97        9.18     17.00 o 
  -4   4   2        0.44      -23.53     16.43 o 
  -2   4   2    10123.39     7813.05     77.80 o 
   0   4   2    13953.22    12326.68    123.75 o 
   2   4   2       83.44      122.72     23.46 o 
   4   4   2     2309.60     2676.74     66.32 o 
   6   4   2      287.48      294.33     42.01 o 
   8   4   2      491.24      427.84     40.00 o 
  10   4   2     4726.05     4945.02    131.72 o 
  12   4   2      395.65      437.03     67.28 o 
  14   4   2      343.72      468.15     69.68 o 
  16   4   2      376.90      365.59     73.65 o 
  18   4   2       85.99      168.45     70.27 o 
 -17   5   2      146.16      272.10     69.02 o 
 -15   5   2     1688.04     1615.32     86.23 o 
 -13   5   2       61.84       84.57     45.33 o 
 -11   5   2      385.42      415.42     63.85 o 
  -9   5   2     8785.22     8342.43    142.93 o 
  -7   5   2     1909.11     1785.89     70.56 o 
  -5   5   2     2726.20     2908.13     65.64 o 
  -3   5   2     1313.27     1401.02     45.77 o 
  -1   5   2      344.30      305.35     28.72 o 
   1   5   2     2452.18     2357.96     61.72 o 
   3   5   2     4743.49     5053.73     86.84 o 
   5   5   2     1435.32     2029.54     63.37 o 
   7   5   2     9560.44     8926.12    151.57 o 
   9   5   2     1217.40     1198.50    115.40 o 
  11   5   2        6.33        6.60     46.54 o 
  13   5   2        4.15       32.03     51.08 o 
  15   5   2      486.88      444.99     75.03 o 
  17   5   2      751.30      653.88     84.47 o 
 -16   6   2      288.54      293.12     68.80 o 
 -14   6   2      161.37       76.50     70.38 o 
 -12   6   2     2878.41     2502.94     97.23 o 
 -10   6   2     1146.77     1064.66     68.23 o 
  -8   6   2      260.15      272.67     47.75 o 
  -6   6   2       37.57      -11.58     46.11 o 
  -4   6   2     1280.57     1297.53     49.34 o 
  -2   6   2       86.12       12.32     24.86 o 
   0   6   2    24702.11    23553.65    219.18 o 
   2   6   2      918.21     1081.88     87.80 o 
   4   6   2        8.00       38.27     31.45 o 
   6   6   2      770.26      767.50     51.24 o 
   8   6   2       19.69      -11.52     46.49 o 
  10   6   2     3527.10     3645.91    125.39 o 
  12   6   2      883.90      733.60     75.87 o 
  14   6   2     1509.30     1471.53    100.19 o 
  16   6   2      462.81      339.77     92.83 o 
 -15   7   2      467.69      411.60     88.60 o 
 -13   7   2       26.10       26.27     98.46 o 
 -11   7   2      621.48      566.43    101.09 o 
  -9   7   2     2527.08     2412.23    110.93 o 
  -7   7   2     9413.79     9036.49    177.14 o 
  -5   7   2      163.00      139.92     49.91 o 
  -3   7   2     2037.10     2174.82     64.22 o 
  -1   7   2       49.61       85.08     33.10 o 
   1   7   2      101.75      111.67     37.60 o 
   3   7   2     1397.71     1636.60     66.78 o 
   5   7   2     1226.60     1284.07     62.21 o 
   7   7   2     4418.23     3990.40    122.23 o 
   9   7   2     1002.31      979.05    112.92 o 
  11   7   2       80.98        3.85     53.67 o 
  13   7   2      716.61      711.38     97.76 o 
  15   7   2      839.07     1004.27    119.87 o 
 -14   8   2       41.94       10.08     58.08 o 
 -12   8   2      990.82     1067.59     89.04 o 
 -10   8   2      442.40      477.47     70.85 o 
  -8   8   2      317.23      301.75     58.21 o 
  -6   8   2        3.24       25.47     46.31 o 
  -4   8   2     1783.32     1528.94     90.95 o 
  -2   8   2     8952.94     8578.23    123.67 o 
   0   8   2     5617.90     5398.60     99.50 o 
   2   8   2       63.80      127.74     39.84 o 
   4   8   2       25.62       40.30     38.39 o 
   6   8   2      199.05      208.57     90.24 o 
   8   8   2     4458.53     4587.46    406.68 o 
  10   8   2     4674.34     3948.99    169.60 o 
  12   8   2      160.92      114.87     70.53 o 
  14   8   2      381.44      383.37     91.37 o 
 -13   9   2       66.42       59.15     62.61 o 
 -11   9   2      501.53      547.15     74.17 o 
  -9   9   2      865.55      781.60     97.48 o 
  -7   9   2     1238.21     1306.08     88.73 o 
  -5   9   2     5628.98     5355.55    146.73 o 
  -3   9   2      933.93     1059.37     78.62 o 
  -1   9   2        6.21        3.37     31.89 o 
   1   9   2      217.44      192.96     38.61 o 
   3   9   2       98.16       81.69     48.95 o 
   5   9   2     4172.25     3970.51    162.02 o 
   7   9   2     2977.09     2735.96    149.17 o 
   9   9   2     1108.24     1149.17    113.33 o 
  11   9   2        2.26       95.08     72.73 o 
 -10  10   2      245.30      240.75     84.32 o 
  -8  10   2      134.24      107.22     58.32 o 
  -6  10   2        8.62      -48.33     48.84 o 
  -4  10   2       21.33      -24.44     79.01 o 
  -2  10   2     1701.78     1622.66    114.45 o 
   0  10   2     3090.59     2899.70    115.18 o 
   2  10   2      810.51      780.67     64.18 o 
   4  10   2       12.38       71.19    172.49 o 
   6  10   2       28.46       57.87     66.17 o 
   8  10   2       91.36      145.48     90.33 o 
  10  10   2      260.98      161.00     77.48 o 
  -7  11   2      266.03      101.48    107.06 o 
  -5  11   2        3.11       25.71     63.05 o 
  -3  11   2      356.69      135.81     75.45 o 
  -1  11   2       17.82      -86.27     57.51 o 
   1  11   2      763.66      806.23     78.07 o 
   3  11   2     2579.68     2600.17    139.96 o 
   5  11   2       91.66       36.64     69.80 o 
   7  11   2     1023.57     1260.16    125.32 o 
 -19   1   3      846.45      889.99    122.56 o 
 -17   1   3       29.09      -78.78     81.04 o 
 -15   1   3      152.81      123.17     60.35 o 
 -13   1   3       78.13      107.33     36.43 o 
 -11   1   3        0.47      -39.42     29.02 o 
  -9   1   3     6589.55     7466.83     82.31 o 
  -7   1   3    18040.10    20835.35    138.39 o 
  -5   1   3     6184.65     5842.60     68.69 o 
  -3   1   3      222.87      281.60     19.52 o 
  -1   1   3     2670.37     2578.10     37.48 o 
   1   1   3    11319.53    12617.74    144.31 o 
   3   1   3     2029.76     2107.88     45.33 o 
   5   1   3     4031.92     3643.90     79.46 o 
   7   1   3       94.58       72.08     25.27 o 
   9   1   3      256.81      317.46     36.67 o 
  11   1   3       22.32       30.98     36.43 o 
  13   1   3     5729.36     5847.38    121.82 o 
  15   1   3     1006.26      857.58     79.91 o 
  17   1   3       33.13       61.03     81.20 o 
  19   1   3       28.86      -23.85     82.25 o 
 -18   2   3       47.60      -88.52     59.01 o 
 -16   2   3     4258.76     3934.59    144.15 o 
 -14   2   3      696.20      700.29     61.07 o 
 -12   2   3      712.86      851.64     58.25 o 
 -10   2   3     1320.70     1474.17     55.69 o 
  -8   2   3      359.19      368.04     21.76 o 
  -6   2   3       44.83       39.93     20.23 o 
  -4   2   3     4882.00     4539.11     88.20 o 
  -2   2   3   123516.27   132387.77    666.65 o 
   0   2   3      162.49       44.71     15.56 o 
   2   2   3        6.11       34.21     17.82 o 
   4   2   3        0.37       12.95     20.82 o 
   6   2   3      208.37      164.92     26.91 o 
   8   2   3     2935.63     3467.99     78.84 o 
  10   2   3     3077.57     3145.18     86.35 o 
  12   2   3     3358.44     3515.80     96.17 o 
  14   2   3       84.88       32.25     51.71 o 
  16   2   3        3.28      -31.69     50.82 o 
  18   2   3       30.71      116.95     83.32 o 
 -19   3   3      213.31      408.25     81.38 o 
 -17   3   3      274.72      368.52     77.31 o 
 -15   3   3       99.06       11.02     45.50 o 
 -13   3   3        0.21      -31.99     40.97 o 
 -11   3   3       49.33       47.13     40.61 o 
  -9   3   3     1158.61     1342.69     51.38 o 
  -7   3   3     7091.24     8000.47     96.13 o 
  -5   3   3     6029.39     6789.71    117.39 o 
  -3   3   3      474.75      326.69     20.83 o 
  -1   3   3       25.60      -16.88     16.23 o 
   1   3   3      898.11      851.64     35.95 o 
   3   3   3     2184.78     2389.84     52.86 o 
   5   3   3     6990.17     6730.34     94.53 o 
   7   3   3       20.94       -1.35     32.78 o 
   9   3   3        8.84      -14.83     29.11 o 
  11   3   3       42.18       99.97     36.80 o 
  13   3   3      162.29      186.40     58.26 o 
  15   3   3      120.72       81.50     58.29 o 
  17   3   3      199.64      214.03     65.38 o 
 -18   4   3      206.42      158.37     72.53 o 
 -16   4   3      161.64      170.67     76.89 o 
 -14   4   3       34.70        8.53     43.17 o 
 -12   4   3      445.65      485.23     86.10 o 
 -10   4   3     5812.93     5815.39    121.53 o 
  -8   4   3        0.01       -9.83     28.16 o 
  -6   4   3        0.03        0.91     16.92 o 
  -4   4   3     5678.45     5592.04     66.76 o 
  -2   4   3     8284.92     8381.66     80.82 o 
   0   4   3    11436.36    11261.06    108.12 o 
   2   4   3     1773.96     1912.95     69.38 o 
   4   4   3       12.93       10.14     22.92 o 
   6   4   3      169.22      198.30     34.34 o 
   8   4   3     3637.78     3865.99     88.19 o 
  10   4   3     1726.16     1658.43     69.25 o 
  12   4   3      194.76      220.79     73.77 o 
  14   4   3       86.83       61.22     54.32 o 
  16   4   3       26.82      -11.95     57.63 o 
 -17   5   3      693.14      707.27     72.74 o 
 -15   5   3      524.26      457.29     61.89 o 
 -13   5   3        0.00      -32.12     45.76 o 
 -11   5   3      136.05      206.95     48.60 o 
  -9   5   3      193.39      348.97     48.13 o 
  -7   5   3      595.19      608.38     39.90 o 
  -5   5   3      664.97      691.00     32.85 o 
  -3   5   3        2.06       10.95     20.06 o 
  -1   5   3        3.42      -10.33     19.40 o 
   1   5   3      785.65      844.41     41.48 o 
   3   5   3       31.92       69.49     26.58 o 
   5   5   3     2354.13     2178.49     78.66 o 
   7   5   3      376.19      417.65     65.78 o 
   9   5   3       16.47       51.67     34.43 o 
  11   5   3        7.66       50.70    105.28 o 
  13   5   3       38.47       60.12     54.40 o 
  15   5   3     1042.11      929.24    108.01 o 
  17   5   3       40.71      108.51    204.08 o 
 -16   6   3       17.72       22.05     55.20 o 
 -14   6   3       52.16      130.52     53.61 o 
 -12   6   3       70.79      202.94     56.88 o 
 -10   6   3        2.29       47.40     43.92 o 
  -8   6   3      225.23      185.13     46.56 o 
  -6   6   3      129.72       75.76     32.03 o 
  -4   6   3      510.31      412.06     35.45 o 
  -2   6   3     6111.80     5715.22     79.61 o 
   0   6   3     3355.29     3989.17     75.50 o 
   2   6   3     2345.57     2532.61     70.51 o 
   4   6   3      132.88      113.86     36.43 o 
   6   6   3       21.52      -22.71     31.93 o 
   8   6   3      825.95      863.29     56.82 o 
  10   6   3      656.62      600.17     69.09 o 
  12   6   3      102.55       53.79     52.51 o 
  14   6   3      431.16      606.84    106.32 o 
  16   6   3       38.34       91.05     77.58 o 
 -15   7   3      152.63      105.53     60.11 o 
 -13   7   3        0.00      -16.98     50.15 o 
 -11   7   3      560.51      554.55     62.88 o 
  -9   7   3      306.09      306.83     54.26 o 
  -7   7   3     1817.90     1896.11     80.42 o 
  -5   7   3     1786.77     1685.16     84.28 o 
  -3   7   3      659.75      664.65     50.25 o 
  -1   7   3      184.71      227.83     35.55 o 
   1   7   3      200.16      178.53     38.78 o 
   3   7   3        4.12       34.88     33.25 o 
   5   7   3     1034.73      988.36     57.22 o 
   7   7   3     8761.42     9294.83    217.04 o 
   9   7   3      233.76      129.35     65.38 o 
  11   7   3       33.35      -17.33     92.38 o 
  13   7   3      168.74      270.48     85.31 o 
  15   7   3      154.78      230.73     88.16 o 
 -14   8   3       15.01      111.07     60.31 o 
 -12   8   3      720.53      871.64     84.80 o 
 -10   8   3      572.69      575.92     71.01 o 
  -8   8   3       61.99       47.25     49.39 o 
  -6   8   3       50.75       35.15     48.97 o 
  -4   8   3      525.61      535.61    164.62 o 
  -2   8   3     3393.55     3500.62     82.92 o 
   0   8   3        1.29      -12.89     31.95 o 
   2   8   3      560.82      537.47     49.90 o 
   4   8   3       58.21      -48.34     39.56 o 
   6   8   3      218.22      317.00     74.52 o 
   8   8   3      524.75      459.47     96.47 o 
  10   8   3     1131.39     1169.28    113.26 o 
  12   8   3      182.19      235.58     79.37 o 
 -13   9   3       62.62       76.87     62.00 o 
 -11   9   3       75.58       77.72     54.73 o 
  -9   9   3      546.82      579.17     77.19 o 
  -7   9   3      225.75      169.26     57.90 o 
  -5   9   3     2968.71     2846.03    157.54 o 
  -3   9   3        4.80       29.87     48.47 o 
  -1   9   3       63.07       73.60     37.47 o 
   1   9   3      698.03      714.34     57.72 o 
   3   9   3      177.34       97.43     48.70 o 
   5   9   3     3831.22     4207.46    168.77 o 
   7   9   3       56.13        9.87     65.52 o 
   9   9   3      565.09      650.65     96.80 o 
  11   9   3      105.14      108.75     78.62 o 
 -10  10   3     1303.67     1398.86    100.88 o 
  -8  10   3        0.03       20.54     70.63 o 
  -6  10   3       13.79      -63.56     56.19 o 
  -4  10   3      132.56       96.44     64.65 o 
  -2  10   3     1101.34     1234.10    158.36 o 
   0  10   3      228.86      280.67     57.35 o 
   2  10   3        2.09        8.72     40.04 o 
   4  10   3       98.69      196.33     70.56 o 
   6  10   3        9.20      -95.91     63.94 o 
   8  10   3      138.12      221.52     77.24 o 
  10  10   3     1088.58     1298.47    128.17 o 
  -7  11   3        3.03       22.42     62.16 o 
  -5  11   3      167.44       80.26     70.12 o 
  -3  11   3      396.89      476.69    169.88 o 
  -1  11   3        4.38       32.86     69.27 o 
   1  11   3      447.17      471.68     69.09 o 
   3  11   3     1847.21     1834.01    103.58 o 
   5  11   3      322.82      446.39     91.16 o 
 -18   0   4      282.28       12.27    114.50 o 
 -16   0   4      934.54     1176.49    106.34 o 
 -14   0   4       48.05      119.38     70.87 o 
 -12   0   4     1070.57     1197.27     93.15 o 
 -10   0   4     9630.08     9703.18    182.53 o 
  -8   0   4      842.14      912.65     47.47 o 
  -6   0   4        8.04       -3.43     20.97 o 
  -4   0   4    16092.36    15700.55    151.71 o 
  -2   0   4    34333.79    32758.46    237.56 o 
   0   0   4   126945.43   133677.20   5315.10 o 
   2   0   4     1119.98     1358.42     41.24 o 
   4   0   4       44.25      -34.08     32.50 o 
   6   0   4    11912.77    13287.94    198.87 o 
   8   0   4     2500.89     2199.81     93.92 o 
  10   0   4    15078.18    14047.30    246.39 o 
  12   0   4     4734.99     5050.50    160.18 o 
  14   0   4      649.83      687.45    150.18 o 
  16   0   4       92.37      136.06    120.44 o 
  18   0   4      213.45      357.98    143.49 o 
 -19   1   4     1961.48     1821.81    151.22 o 
 -17   1   4      500.31      619.64     81.44 o 
 -15   1   4       47.38       78.28     55.41 o 
 -13   1   4      158.92      166.46     38.94 o 
 -11   1   4     3793.84     3752.89     79.96 o 
  -9   1   4    21023.57    20002.51    145.60 o 
  -7   1   4    41318.33    46721.65    303.54 o 
  -5   1   4     2376.55     2886.98     52.69 o 
  -3   1   4     6377.10     6391.33     85.47 o 
  -1   1   4      771.94      734.79     23.75 o 
   1   1   4     9702.01     9623.34     77.30 o 
   3   1   4      643.65      980.11     31.33 o 
   5   1   4    47272.76    51163.68    298.66 o 
   7   1   4    29290.68    30061.24    245.86 o 
   9   1   4      935.15      967.36     68.04 o 
  11   1   4      304.27      280.58     44.88 o 
  13   1   4    12847.27    12764.79    182.99 o 
  15   1   4        0.96       41.90     51.37 o 
  17   1   4     4148.57     4303.13    202.39 o 
 -18   2   4      365.09      481.87     85.45 o 
 -16   2   4        0.56       51.14     58.22 o 
 -14   2   4     2202.76     2124.35    117.42 o 
 -12   2   4       73.04       12.98     34.68 o 
 -10   2   4     2022.55     1897.30     59.51 o 
  -8   2   4      123.97      130.31     25.05 o 
  -6   2   4     1194.22     1208.63     40.66 o 
  -4   2   4    14500.79    14034.98    161.75 o 
  -2   2   4   338759.00   360446.97   2840.39 o 
   0   2   4    21857.06    22092.57    144.93 o 
   2   2   4      671.01      618.10     25.55 o 
   4   2   4      226.05      154.82     28.12 o 
   6   2   4      501.42      447.04     24.36 o 
   8   2   4        2.08       29.39     27.27 o 
  10   2   4    16550.16    15594.73    187.90 o 
  12   2   4     2739.85     2894.51     92.52 o 
  14   2   4      896.72      989.20     82.45 o 
  16   2   4       19.44       88.51     58.59 o 
  18   2   4      115.88       98.40    121.56 o 
 -19   3   4     2008.46     2112.06    130.35 o 
 -17   3   4     6957.89     6687.81    191.35 o 
 -15   3   4      566.40      434.21     81.34 o 
 -13   3   4      298.51      325.82     51.80 o 
 -11   3   4     1059.33      953.77     49.97 o 
  -9   3   4     6779.61     5995.54     92.64 o 
  -7   3   4     1811.95     1743.58     51.72 o 
  -5   3   4        5.27       25.94     20.58 o 
  -3   3   4      542.64      448.02     22.63 o 
  -1   3   4      339.89      409.64     21.99 o 
   1   3   4     2027.51     1742.13     47.86 o 
   3   3   4    24789.47    26550.86    327.80 o 
   5   3   4    42596.95    42500.74    373.17 o 
   7   3   4     1474.60     1067.65     64.33 o 
   9   3   4      503.97      521.25     46.20 o 
  11   3   4      284.97      272.10     44.39 o 
  13   3   4      150.94      135.66     78.50 o 
  15   3   4     2414.26     2541.58    120.13 o 
  17   3   4     1570.24     1577.73    105.00 o 
 -18   4   4      373.65      498.25     85.99 o 
 -16   4   4     3858.65     4028.59    121.48 o 
 -14   4   4      344.54      380.00     54.94 o 
 -12   4   4     1778.75     1527.44     77.23 o 
 -10   4   4     4474.53     4472.50    108.95 o 
  -8   4   4        7.93        9.12     29.72 o 
  -6   4   4       40.53       29.30     18.82 o 
  -4   4   4     2131.33     2464.17     46.52 o 
  -2   4   4    23779.88    23330.05    179.05 o 
   0   4   4    26274.61    27032.47    321.20 o 
   2   4   4      410.25      385.19     24.77 o 
   4   4   4      157.67      211.07     28.96 o 
   6   4   4     3699.14     3622.35     79.58 o 
   8   4   4     3627.76     3768.40     89.44 o 
  10   4   4     1349.85     1444.23     66.91 o 
  12   4   4       80.12      135.44     54.56 o 
  14   4   4      485.38      516.09     90.89 o 
  16   4   4       85.78      122.79     62.96 o 
 -17   5   4      308.66      492.54     65.41 o 
 -15   5   4       17.31       54.73     56.34 o 
 -13   5   4      138.78      148.49     57.79 o 
 -11   5   4     5340.44     5414.38    123.40 o 
  -9   5   4    11214.12    11457.22    169.43 o 
  -7   5   4     1539.83     1417.88     53.80 o 
  -5   5   4     4160.78     4267.69     65.44 o 
  -3   5   4       30.74       35.44     21.07 o 
  -1   5   4     1064.63      967.20     35.51 o 
   1   5   4       19.69      -16.25     18.60 o 
   3   5   4     4000.82     4744.08     86.88 o 
   5   5   4     9288.88     8242.57    120.17 o 
   7   5   4     1867.59     1595.40     66.21 o 
   9   5   4     1293.69     1294.36     65.31 o 
  11   5   4      243.35      212.31     56.07 o 
  13   5   4      615.83      725.31     79.39 o 
  15   5   4     3985.37     3884.46    205.20 o 
  17   5   4     3930.34     4247.93    250.55 o 
 -16   6   4     1727.87     1762.11     94.75 o 
 -14   6   4      852.96      904.20     73.74 o 
 -12   6   4     1076.05     1280.10     94.28 o 
 -10   6   4      951.94     1007.75     67.34 o 
  -8   6   4      519.01      649.27     74.53 o 
  -6   6   4      147.50      127.50     35.32 o 
  -4   6   4     3870.42     3846.04     69.81 o 
  -2   6   4     7655.03     6903.75     88.88 o 
   0   6   4      927.61      764.23     40.92 o 
   2   6   4       21.97       53.78     29.95 o 
   4   6   4        3.03       70.18     33.96 o 
   6   6   4      558.44      492.62     47.63 o 
   8   6   4     1302.43     1143.91     62.81 o 
  10   6   4      401.67      477.05     78.69 o 
  12   6   4       95.19      142.07     92.93 o 
  14   6   4     1654.71     1779.63    134.19 o 
  16   6   4       27.35      -25.50     69.82 o 
 -15   7   4       61.58      105.51     63.89 o 
 -13   7   4       15.58       20.17     45.05 o 
 -11   7   4      108.57       85.91     48.25 o 
  -9   7   4     1626.24     1584.55    112.41 o 
  -7   7   4     2223.48     2152.10     87.61 o 
  -5   7   4      909.11      903.73     53.68 o 
  -3   7   4      142.91       97.83     34.62 o 
  -1   7   4       24.92       10.93     29.17 o 
   1   7   4       43.90       24.86     33.82 o 
   3   7   4      805.79      776.86     52.34 o 
   5   7   4     4686.52     4446.03    126.52 o 
   7   7   4     7606.24     7509.48    289.23 o 
   9   7   4      460.86      368.15    188.10 o 
  11   7   4       89.41      108.59     95.35 o 
  13   7   4      612.04      832.12    107.76 o 
  15   7   4      681.31      760.85    116.28 o 
 -14   8   4      106.80      167.57     65.58 o 
 -12   8   4     1701.45     1680.60    120.73 o 
 -10   8   4      747.11      935.07    196.39 o 
  -8   8   4      102.60      119.43     57.76 o 
  -6   8   4     1480.31     1469.91     86.85 o 
  -4   8   4     6101.86     5908.67    146.44 o 
  -2   8   4     4851.90     4545.02     96.33 o 
   0   8   4     2951.39     2853.79     87.71 o 
   2   8   4        1.68      -34.48     34.90 o 
   4   8   4       33.59       68.62     45.54 o 
   6   8   4      604.24      613.74    118.64 o 
   8   8   4     3729.10     3848.01    179.18 o 
  10   8   4        2.63       65.91     61.46 o 
  12   8   4     1297.68     1279.02    118.24 o 
 -11   9   4      187.28      309.10     67.77 o 
  -9   9   4      856.68      732.90     78.02 o 
  -7   9   4      344.32      403.05     94.42 o 
  -5   9   4      741.99      695.71    168.21 o 
  -3   9   4      118.80      110.82     63.72 o 
  -1   9   4        3.50       15.83     35.96 o 
   1   9   4      595.97      548.75     52.28 o 
   3   9   4      479.29      492.49     53.31 o 
   5   9   4      941.41      990.42     85.49 o 
   7   9   4     1385.64     1524.31    116.92 o 
   9   9   4      151.21      132.21     74.36 o 
  11   9   4       18.90      128.03     72.93 o 
 -10  10   4       46.99       60.61     67.90 o 
  -8  10   4        8.19      -44.66     57.54 o 
  -6  10   4       53.83       69.49     67.28 o 
  -4  10   4       91.25      -38.86     57.25 o 
  -2  10   4      784.90      827.97     93.68 o 
   0  10   4     1249.44     1164.59     74.31 o 
   2  10   4      120.96      178.15     46.67 o 
   4  10   4      410.84      310.61     63.37 o 
   6  10   4      228.72      332.21     81.86 o 
   8  10   4      636.33      678.90    100.92 o 
  -7  11   4      294.75      239.31     78.72 o 
  -5  11   4        6.28        3.19     61.22 o 
  -3  11   4       10.84       45.52     67.11 o 
  -1  11   4        1.43      -16.03     62.87 o 
   1  11   4        0.37       84.53     52.80 o 
   3  11   4     2249.12     2329.13    138.05 o 
   5  11   4      483.17      520.13     78.95 o 
 -19   1   5        3.80      164.14     92.45 o 
 -17   1   5        0.95      -29.20     56.24 o 
 -15   1   5      147.94      139.89     48.98 o 
 -13   1   5       10.41        4.52     44.53 o 
 -11   1   5        4.69       31.76     30.64 o 
  -9   1   5       22.08       14.01     24.34 o 
  -7   1   5      116.31       57.16     15.88 o 
  -5   1   5     4184.68     4294.15     62.85 o 
  -3   1   5       16.41       70.70     14.96 o 
  -1   1   5     4783.90     4232.30     52.05 o 
   1   1   5       58.28       54.87     17.49 o 
   3   1   5     1480.31     1389.39     34.63 o 
   5   1   5    14376.65    17809.77    159.61 o 
   7   1   5     1350.86     1865.41     50.45 o 
   9   1   5       80.52       54.93     34.32 o 
  11   1   5       13.25      -28.26     35.28 o 
  13   1   5     8040.54     7564.03    143.55 o 
  15   1   5      131.19       94.69     58.37 o 
  17   1   5      203.40      316.59     92.98 o 
 -18   2   5       47.74       43.27     63.09 o 
 -16   2   5     2075.53     1779.20    108.66 o 
 -14   2   5      390.17      414.29     68.30 o 
 -12   2   5       14.37      -35.52     33.42 o 
 -10   2   5      325.11      303.28     50.26 o 
  -8   2   5        0.38       56.28     24.51 o 
  -6   2   5     1916.65     1911.85     55.31 o 
  -4   2   5     1490.49     1707.33     47.17 o 
  -2   2   5   153092.70   170685.97    888.57 o 
   0   2   5      529.09      633.32     26.27 o 
   2   2   5     2705.65     2635.89     45.75 o 
   4   2   5      316.64      406.41     21.73 o 
   6   2   5        3.99       41.17     19.15 o 
   8   2   5      118.09      173.53     32.99 o 
  10   2   5      325.54      401.13     46.41 o 
  12   2   5    11561.27    11753.48    173.15 o 
  14   2   5       91.65       89.75     52.84 o 
  16   2   5        7.88      -76.73     51.15 o 
  18   2   5      238.05      227.69     91.14 o 
 -19   3   5       20.92      -27.17     62.50 o 
 -17   3   5     2204.12     2092.45    119.87 o 
 -15   3   5        0.25      -60.87     40.58 o 
 -13   3   5       86.81       34.43     59.72 o 
 -11   3   5     1960.49     1919.53     84.04 o 
  -9   3   5        7.47       24.07     27.16 o 
  -7   3   5      189.08      208.11     28.01 o 
  -5   3   5       69.59       23.29     23.36 o 
  -3   3   5       88.05       38.70     17.12 o 
  -1   3   5      707.80      702.32     33.87 o 
   1   3   5       13.81       58.33     17.60 o 
   3   3   5     4847.46     5084.91     95.04 o 
   5   3   5     2618.18     2641.68     65.52 o 
   7   3   5     3925.54     4032.72     85.86 o 
   9   3   5      133.13       57.09     35.43 o 
  11   3   5     1876.64     1871.69     76.55 o 
  13   3   5      174.90      113.68     55.21 o 
  15   3   5        5.64       22.83     54.19 o 
  17   3   5      245.99      200.81     70.99 o 
 -18   4   5        4.63      -23.24     64.48 o 
 -16   4   5      696.37      726.83     67.89 o 
 -14   4   5     2251.08     2019.60     89.76 o 
 -12   4   5       30.47       21.70     41.48 o 
 -10   4   5       31.93       41.88     32.92 o 
  -8   4   5      118.56      120.34     54.73 o 
  -6   4   5      285.85      295.70     36.30 o 
  -4   4   5    20533.73    22497.11    153.90 o 
  -2   4   5     1287.70     1065.27     34.33 o 
   0   4   5        3.79      -10.62     16.44 o 
   2   4   5        7.50       33.61     16.84 o 
   4   4   5      133.12      206.30     29.13 o 
   6   4   5      263.79      237.25     35.08 o 
   8   4   5      221.01      142.22     39.03 o 
  10   4   5     1424.79     1486.37     68.29 o 
  12   4   5      722.29      753.23     74.21 o 
  14   4   5      325.47      321.32     66.11 o 
  16   4   5       12.02       70.84     71.90 o 
 -17   5   5        0.73       -9.77     65.51 o 
 -15   5   5       33.22      -57.26     42.80 o 
 -13   5   5       27.80       11.11     42.71 o 
 -11   5   5      211.01      302.75     50.41 o 
  -9   5   5     9581.83     9021.09    151.48 o 
  -7   5   5       48.61        9.37     30.45 o 
  -5   5   5     4107.54     4217.86     93.26 o 
  -3   5   5     1081.45     1167.94     39.85 o 
  -1   5   5       28.44       80.95     22.30 o 
   1   5   5     3979.02     4385.74     64.31 o 
   3   5   5    11030.11    12088.52    297.12 o 
   5   5   5       19.39       49.57     30.60 o 
   7   5   5     1175.19     1074.30     82.03 o 
   9   5   5       30.32       45.47     48.32 o 
  11   5   5       35.61        6.00     50.42 o 
  13   5   5      364.83      369.07     80.80 o 
  15   5   5      541.31      519.90     93.22 o 
 -16   6   5       33.94      -43.26     43.76 o 
 -14   6   5      135.64      156.68     52.55 o 
 -12   6   5       24.64       22.76     51.35 o 
 -10   6   5       11.54       58.58     44.22 o 
  -8   6   5      194.61      209.84     48.03 o 
  -6   6   5      706.77      705.97     47.00 o 
  -4   6   5      583.76      560.76     35.53 o 
  -2   6   5     3964.22     3526.63     75.22 o 
   0   6   5     1058.54      938.16     39.22 o 
   2   6   5       14.43       39.28     28.46 o 
   4   6   5      142.41      101.80     35.30 o 
   6   6   5     2987.91     2712.09     99.70 o 
   8   6   5        0.12       22.76     42.03 o 
  10   6   5      145.47       -6.67     58.58 o 
  12   6   5      476.73      455.80     87.60 o 
  14   6   5       79.05       63.09     65.61 o 
 -15   7   5        2.17       39.98     51.25 o 
 -13   7   5        0.05       -5.64     44.52 o 
 -11   7   5       11.30       29.53     56.88 o 
  -9   7   5      733.43      668.23     71.07 o 
  -7   7   5    14714.26    15062.14    205.57 o 
  -5   7   5     1303.36     1324.36     59.23 o 
  -3   7   5      280.37      285.78     41.36 o 
  -1   7   5      134.49      133.61     28.82 o 
   1   7   5        0.24        0.03     36.15 o 
   3   7   5     1135.26     1010.31     71.66 o 
   5   7   5     1019.35     1007.32     90.14 o 
   7   7   5      170.92      214.49     84.99 o 
   9   7   5        0.29      -27.83     55.09 o 
  11   7   5       37.69       34.60     60.55 o 
  13   7   5      638.59      556.64     99.59 o 
 -14   8   5     2977.40     2981.79    172.11 o 
 -12   8   5      171.10      167.57     52.29 o 
 -10   8   5      150.49      145.57     47.91 o 
  -8   8   5       45.39       35.06     44.14 o 
  -6   8   5      611.95      608.56     57.86 o 
  -4   8   5      838.65      776.14     66.37 o 
  -2   8   5     3625.03     3907.61     98.17 o 
   0   8   5      618.28      703.51     55.89 o 
   2   8   5        5.10       -1.87     35.95 o 
   4   8   5       87.02      104.85     47.25 o 
   6   8   5      482.21      441.57     63.14 o 
   8   8   5      407.63      409.99     83.35 o 
  10   8   5       43.76        2.52     60.63 o 
  12   8   5      319.09      376.34    192.56 o 
 -11   9   5      887.69      828.54     83.70 o 
  -9   9   5      520.82      486.80     85.43 o 
  -7   9   5        0.21       14.20     60.29 o 
  -5   9   5      464.61      556.56     82.65 o 
  -3   9   5      185.50      176.62     91.63 o 
  -1   9   5       40.16       17.58     49.09 o 
   1   9   5      184.03      187.43     45.93 o 
   3   9   5        2.55       13.69     38.79 o 
   5   9   5      679.46      757.98     72.91 o 
   7   9   5      437.49      518.49     96.65 o 
   9   9   5      161.77       73.05     71.75 o 
  11   9   5      216.72      291.29     84.95 o 
 -10  10   5      287.63      221.09     76.58 o 
  -8  10   5       60.46       40.50     63.85 o 
  -6  10   5      194.37      242.44     76.38 o 
  -4  10   5      867.09     1159.82    107.65 o 
  -2  10   5     2306.09     2319.11    207.99 o 
   0  10   5       10.94       47.05     40.69 o 
   2  10   5       95.14       37.39     43.07 o 
   4  10   5        7.22       60.53     45.34 o 
   6  10   5       41.83       58.04     54.92 o 
   8  10   5      507.55      524.82    167.10 o 
  -7  11   5        0.00      -96.84     64.56 o 
  -5  11   5      136.07      222.98     74.68 o 
  -3  11   5      178.54       71.60     85.69 o 
  -1  11   5       85.66      162.69     76.16 o 
   1  11   5     1078.33      944.09    112.63 o 
   3  11   5      460.38      372.25     68.23 o 
   5  11   5      656.47      748.43     85.10 o 
 -18   0   6      263.18      486.23    145.35 o 
 -16   0   6      145.46      145.18    102.97 o 
 -14   0   6     4300.27     4224.64    159.75 o 
 -12   0   6     3743.26     3841.88    146.65 o 
 -10   0   6      310.40      284.69     40.16 o 
  -8   0   6     1379.86     1612.27     56.69 o 
  -6   0   6    11320.10    11227.61    130.50 o 
  -4   0   6    34090.63    30080.95    243.39 o 
  -2   0   6    32640.54    30098.34    320.28 o 
   0   0   6    26212.76    25697.01    206.96 o 
   2   0   6      316.55      225.34     30.51 o 
   4   0   6     2017.75     2623.95     64.61 o 
   6   0   6    29170.53    30953.69    278.56 o 
   8   0   6     7222.94     7406.57    166.44 o 
  10   0   6     3450.25     4272.71    152.60 o 
  12   0   6      242.58      163.86     89.03 o 
  14   0   6      203.94      181.48     64.16 o 
  16   0   6        8.57      122.92    103.34 o 
  18   0   6       37.05       44.98    115.61 o 
 -19   1   6      892.65     1267.77    255.94 o 
 -17   1   6       33.36       40.77     60.25 o 
 -15   1   6      164.80      124.83     48.31 o 
 -13   1   6        5.45       14.72     43.71 o 
 -11   1   6    13684.60    12788.69    155.25 o 
  -9   1   6    11288.51    10088.99    101.35 o 
  -7   1   6      934.06     1208.22     33.33 o 
  -5   1   6     7364.90     6662.48     65.23 o 
  -3   1   6       20.20        2.60     15.30 o 
  -1   1   6     3921.02     4356.56     62.08 o 
   1   1   6      114.55      204.01     21.51 o 
   3   1   6     7290.32     7437.34     70.97 o 
   5   1   6    21329.74    21346.82    148.46 o 
   7   1   6      726.55      789.72     36.63 o 
   9   1   6      475.09      612.01     40.11 o 
  11   1   6      734.26      889.99     60.23 o 
  13   1   6      531.43      556.70     58.43 o 
  15   1   6     9304.99     9414.32    190.85 o 
  17   1   6      523.83      338.22     68.89 o 
 -18   2   6     1104.63     1160.87    112.93 o 
 -16   2   6      104.44       86.48     62.33 o 
 -14   2   6     3644.90     3683.54    105.48 o 
 -12   2   6     1790.89     1570.08     69.08 o 
 -10   2   6     1377.90     1368.77     53.68 o 
  -8   2   6       29.63       41.48     24.83 o 
  -6   2   6       22.12       20.67     21.40 o 
  -4   2   6    13891.11    11184.91    105.25 o 
  -2   2   6       60.85       38.01     16.21 o 
   0   2   6     5981.22     5858.49     68.76 o 
   2   2   6     1882.69     2264.95     45.14 o 
   4   2   6      943.80     1026.68     33.69 o 
   6   2   6     1098.61      878.83     35.25 o 
   8   2   6     4361.82     3761.57     89.21 o 
  10   2   6     1462.69     1619.76     69.02 o 
  12   2   6    14156.18    13683.00    227.82 o 
  14   2   6      482.99      573.33     57.64 o 
  16   2   6       29.42       38.24     58.41 o 
  18   2   6        0.27        1.06     56.35 o 
 -19   3   6      553.06      750.37    158.73 o 
 -17   3   6      197.82      134.91     69.46 o 
 -15   3   6        0.40      -44.54     50.65 o 
 -13   3   6      286.52      317.62     50.23 o 
 -11   3   6     8410.26     7725.77    115.38 o 
  -9   3   6     2873.14     2711.32     69.62 o 
  -7   3   6      596.11      652.12     36.97 o 
  -5   3   6     5305.14     5480.00     80.06 o 
  -3   3   6      592.23      717.55     28.44 o 
  -1   3   6     5333.84     5579.98     59.51 o 
   1   3   6       95.71       89.90     19.52 o 
   3   3   6      829.05      758.07     32.75 o 
   5   3   6     6593.37     5649.20     91.28 o 
   7   3   6     4353.65     4165.41     90.07 o 
   9   3   6      157.85      155.09     39.31 o 
  11   3   6      139.42      190.01     44.42 o 
  13   3   6      697.13      704.52     59.73 o 
  15   3   6     5095.80     5089.83    196.57 o 
  17   3   6     3091.02     3195.22    214.31 o 
 -18   4   6     3494.80     3132.97    148.23 o 
 -16   4   6       42.28       45.90     58.74 o 
 -14   4   6     4345.67     3994.52    118.47 o 
 -12   4   6     4793.89     4510.58    115.46 o 
 -10   4   6      184.45      207.94     42.39 o 
  -8   4   6       26.24       -8.95     29.84 o 
  -6   4   6      851.63      773.21     51.67 o 
  -4   4   6     2458.06     2710.21     50.50 o 
  -2   4   6    60732.48    64747.80    341.39 o 
   0   4   6     4638.84     5008.79     83.43 o 
   2   4   6      101.37       86.46     18.61 o 
   4   4   6     1493.19     1474.84     90.89 o 
   6   4   6     1411.48     1339.20     56.40 o 
   8   4   6    11174.65    10702.40    151.23 o 
  10   4   6     6201.85     6328.85    125.31 o 
  12   4   6     2309.41     2160.88    105.49 o 
  14   4   6      667.57      746.66     96.91 o 
  16   4   6       35.85      170.19     86.24 o 
 -17   5   6     1178.40     1208.18    104.40 o 
 -15   5   6        1.11      -62.36     41.57 o 
 -13   5   6      143.95      156.73     48.81 o 
 -11   5   6     3545.52     3572.41    137.04 o 
  -9   5   6    19322.18    18774.64    186.85 o 
  -7   5   6     1392.74     1525.41     76.45 o 
  -5   5   6       34.77      104.64     31.25 o 
  -3   5   6      232.47      290.30     27.35 o 
  -1   5   6      102.17       85.74     21.80 o 
   1   5   6      104.57       57.80     24.78 o 
   3   5   6    16517.26    16545.77    166.22 o 
   5   5   6    10367.37     9820.41    134.30 o 
   7   5   6     1912.80     1886.33     86.56 o 
   9   5   6        9.17        5.10     43.61 o 
  11   5   6        1.71      -22.32     56.78 o 
  13   5   6     3590.25     3537.20    167.72 o 
  15   5   6      979.93     1046.66    115.76 o 
 -16   6   6      200.10      143.45     55.36 o 
 -14   6   6      454.23      494.75     62.03 o 
 -12   6   6     2441.89     2468.26     97.01 o 
 -10   6   6      617.61      666.83     69.68 o 
  -8   6   6       40.93       48.19     42.61 o 
  -6   6   6      246.94      254.00     38.94 o 
  -4   6   6     2636.53     2341.36     58.64 o 
  -2   6   6    23396.70    22557.22    240.86 o 
   0   6   6      274.51      318.98     35.87 o 
   2   6   6      171.08      194.95     39.91 o 
   4   6   6      115.67       54.68     42.98 o 
   6   6   6     5381.74     5431.76    135.51 o 
   8   6   6     5636.94     5266.72    136.55 o 
  10   6   6        4.92      -48.90     57.52 o 
  12   6   6      974.58     1017.00    105.68 o 
  14   6   6      240.19      216.47     78.33 o 
 -15   7   6       65.43       69.17     47.54 o 
 -13   7   6      199.47      233.22     54.79 o 
 -11   7   6     2093.51     2280.15    107.79 o 
  -9   7   6     3160.13     3128.90    103.98 o 
  -7   7   6    14339.63    14209.91    198.96 o 
  -5   7   6     1525.91     1651.06     64.48 o 
  -3   7   6       83.50      114.63     33.87 o 
  -1   7   6       86.73       81.71     34.03 o 
   1   7   6     2593.47     2554.00     85.51 o 
   3   7   6      190.41      265.40     46.94 o 
   5   7   6     5804.90     5501.64    227.62 o 
   7   7   6     2061.93     1954.69    115.24 o 
   9   7   6       49.50       44.58     59.64 o 
  11   7   6       32.24      -79.36     99.25 o 
  13   7   6     1059.95     1063.31    117.70 o 
 -14   8   6     1159.10     1434.42    142.83 o 
 -12   8   6       67.60       32.96     46.87 o 
 -10   8   6      200.69      180.07     52.73 o 
  -8   8   6        7.25      -68.36     45.58 o 
  -6   8   6       51.24       26.98     49.88 o 
  -4   8   6      527.27      559.98     54.65 o 
  -2   8   6     5253.02     4670.42    106.90 o 
   0   8   6      558.59      584.68     53.93 o 
   2   8   6        5.11        9.51     37.11 o 
   4   8   6       69.36        8.34     37.99 o 
   6   8   6       96.31       90.03     47.27 o 
   8   8   6     1255.03     1173.82    119.51 o 
  10   8   6      576.80      409.79     89.45 o 
  12   8   6      609.01      505.83     96.01 o 
 -11   9   6      644.48      714.48     96.68 o 
  -9   9   6      728.80      708.30     94.10 o 
  -7   9   6       99.36      110.51     64.88 o 
  -5   9   6      298.81      358.15     76.75 o 
  -3   9   6        7.71       85.98     85.50 o 
  -1   9   6      104.93       60.50     41.14 o 
   1   9   6      285.53      266.72     47.82 o 
   3   9   6       33.50       44.14     41.48 o 
   5   9   6     3559.52     3539.12    112.43 o 
   7   9   6      315.40      287.51     80.92 o 
   9   9   6       24.38      110.08     68.06 o 
  11   9   6      356.78      185.20    150.18 o 
 -10  10   6      653.43      729.45    103.87 o 
  -8  10   6        5.34      -40.84     59.44 o 
  -6  10   6      457.29      374.09     80.79 o 
  -4  10   6     3163.43     3146.30    156.86 o 
  -2  10   6     2036.32     2082.15    138.74 o 
   0  10   6        6.79       11.65     61.30 o 
   2  10   6      116.98       73.40     45.51 o 
   4  10   6       28.23       30.34     44.54 o 
   6  10   6      990.84      928.86     86.66 o 
   8  10   6     1616.47     1501.90    106.40 o 
  -5  11   6        0.21       40.20    100.93 o 
  -3  11   6        3.38      -87.57     58.38 o 
  -1  11   6      127.10       88.69     74.78 o 
   1  11   6       83.05       63.62     56.53 o 
   3  11   6      644.67      696.13     68.70 o 
   5  11   6     1323.63     1495.21    104.97 o 
 -19   1   7       80.23       22.49     63.67 o 
 -17   1   7       43.92       39.98     61.52 o 
 -15   1   7      117.71       80.26     53.39 o 
 -13   1   7       30.28       33.73     44.35 o 
 -11   1   7      813.24      919.58     47.87 o 
  -9   1   7    23855.43    25182.82    202.72 o 
  -7   1   7      449.38      650.41     27.44 o 
  -5   1   7        2.41       -8.50     15.14 o 
  -3   1   7        8.69       -9.51     17.76 o 
  -1   1   7     4774.92     4802.96     52.67 o 
   1   1   7    15826.70    15889.79    124.68 o 
   3   1   7       39.31       32.32     16.67 o 
   5   1   7      192.82      353.11     25.72 o 
   7   1   7        8.19       17.88     22.01 o 
   9   1   7        7.04       -3.62     37.39 o 
  11   1   7      105.24       71.55     41.41 o 
  13   1   7     1309.36     1494.11     75.68 o 
  15   1   7       50.51      148.18     47.24 o 
  17   1   7      146.27      231.29     67.35 o 
 -18   2   7        0.44      -17.07     58.83 o 
 -16   2   7     3113.17     3075.03    135.39 o 
 -14   2   7      749.83      736.75     61.07 o 
 -12   2   7     1216.98     1270.08     59.13 o 
 -10   2   7       58.71       27.42     36.75 o 
  -8   2   7      464.40      501.20     42.48 o 
  -6   2   7        0.51       11.58     22.27 o 
  -4   2   7     5562.35     6738.25     68.18 o 
  -2   2   7    28536.31    33059.79    189.12 o 
   0   2   7       93.37       71.29     19.34 o 
   2   2   7        4.67        6.94     17.18 o 
   4   2   7      376.98      451.48     26.35 o 
   6   2   7     6340.59     6664.61     77.62 o 
   8   2   7     1308.75     1326.18     61.25 o 
  10   2   7      135.05      186.94     42.42 o 
  12   2   7     6040.18     5609.18    123.99 o 
  14   2   7        0.62       23.30     41.56 o 
  16   2   7       58.68       92.21     59.74 o 
 -19   3   7      547.70      485.54    167.37 o 
 -17   3   7      320.24      244.09     71.37 o 
 -15   3   7       23.94      121.61     59.16 o 
 -13   3   7       75.97       82.57     52.68 o 
 -11   3   7       62.26       57.30     32.24 o 
  -9   3   7     2702.38     2701.72     83.26 o 
  -7   3   7      933.64     1025.25     44.04 o 
  -5   3   7        8.80       80.36     24.49 o 
  -3   3   7      139.60       95.06     19.27 o 
  -1   3   7        4.13       21.16     18.82 o 
   1   3   7       35.48       62.99     19.99 o 
   3   3   7     9624.61     9989.95    136.11 o 
   5   3   7      353.93      459.21     28.44 o 
   7   3   7       42.85       41.31     34.39 o 
   9   3   7       19.77       80.83     66.48 o 
  11   3   7     1010.45     1203.51     67.49 o 
  13   3   7      628.45      673.63     65.72 o 
  15   3   7      507.50      480.50     86.69 o 
  17   3   7      397.87      467.59     94.76 o 
 -18   4   7     2192.15     2411.78    137.03 o 
 -16   4   7      677.73      742.42     83.30 o 
 -14   4   7       28.63        5.99     49.40 o 
 -12   4   7      337.17      348.26     51.91 o 
 -10   4   7      264.31      334.04     40.58 o 
  -8   4   7        4.86      -37.50     29.84 o 
  -6   4   7       33.94       74.15     28.56 o 
  -4   4   7      327.85      468.09     27.96 o 
  -2   4   7    10239.13    11918.81    103.33 o 
   0   4   7      634.13      788.08     87.86 o 
   2   4   7       24.91       35.70     17.83 o 
   4   4   7      611.91      704.49     44.95 o 
   6   4   7     2052.11     2038.17     83.38 o 
   8   4   7      228.97      239.49     43.94 o 
  10   4   7     6951.73     6864.49    183.56 o 
  12   4   7      233.54      189.85     61.97 o 
  14   4   7        7.96      110.35     85.13 o 
  16   4   7        0.37      -94.45     62.96 o 
 -17   5   7       73.30       78.56     69.57 o 
 -15   5   7        0.01       82.79     46.25 o 
 -13   5   7       12.96       21.87     43.82 o 
 -11   5   7      824.90      997.47     67.08 o 
  -9   5   7     2144.19     2019.54     70.81 o 
  -7   5   7     1128.34     1181.18     53.86 o 
  -5   5   7      189.00      277.67     34.97 o 
  -3   5   7       30.14       75.35     24.80 o 
  -1   5   7      609.90      637.07     36.38 o 
   1   5   7       42.53       15.48     20.18 o 
   3   5   7     4818.58     4611.78     98.28 o 
   5   5   7     8903.01     8593.46    284.64 o 
   7   5   7       49.85       70.05     41.00 o 
   9   5   7       58.02       86.35     44.59 o 
  11   5   7      185.07      151.32     76.23 o 
  13   5   7      498.53      393.81     90.74 o 
  15   5   7      183.16      211.23     80.71 o 
 -16   6   7        0.04      -65.10     47.86 o 
 -14   6   7      283.88      311.69     57.59 o 
 -12   6   7      891.54      916.36     99.85 o 
 -10   6   7      134.59      143.55     45.46 o 
  -8   6   7      143.24      135.96     38.44 o 
  -6   6   7     1460.15     1605.62     63.28 o 
  -4   6   7     1669.46     1528.99     58.53 o 
  -2   6   7       50.86      142.24     33.24 o 
   0   6   7      238.43      258.78     35.01 o 
   2   6   7        0.34      -12.12     33.58 o 
   4   6   7       99.63       67.60     41.96 o 
   6   6   7        1.16      -21.45     39.86 o 
   8   6   7       11.33       10.72     59.86 o 
  10   6   7      558.93      650.58     92.01 o 
  12   6   7      541.26      590.00     94.30 o 
  14   6   7       39.75       66.34     73.41 o 
 -15   7   7       40.05       64.61     51.98 o 
 -13   7   7       67.18        0.53     53.17 o 
 -11   7   7        0.13        7.75     44.41 o 
  -9   7   7       15.43        7.91     41.46 o 
  -7   7   7     5008.32     4974.38    121.35 o 
  -5   7   7       30.47       27.24     45.93 o 
  -3   7   7       31.04       81.32     40.71 o 
  -1   7   7      408.27      368.46     40.91 o 
   1   7   7       26.14      -48.64     36.66 o 
   3   7   7      118.67       71.83     41.72 o 
   5   7   7      264.46      225.12     47.42 o 
   7   7   7     1247.02     1126.92     79.71 o 
   9   7   7       49.75       -5.30     84.20 o 
  11   7   7        5.69      -59.29     62.42 o 
  13   7   7       76.07       86.59    113.57 o 
 -14   8   7      526.94      668.20     72.65 o 
 -12   8   7      540.30      496.27     74.89 o 
 -10   8   7        1.21      -17.28     65.94 o 
  -8   8   7        2.57      -37.72     57.79 o 
  -6   8   7       53.55       60.85     49.29 o 
  -4   8   7      658.96      751.21     58.66 o 
  -2   8   7       42.98       73.35     38.91 o 
   0   8   7      960.40      865.05     75.06 o 
   2   8   7       12.30       -7.44     35.25 o 
   4   8   7       16.06       30.26     39.67 o 
   6   8   7      359.07      439.84     55.19 o 
   8   8   7     3655.01     3542.83    168.88 o 
  10   8   7      169.93      297.50     79.75 o 
  12   8   7      218.78      174.63    131.04 o 
 -11   9   7      861.14      935.63     87.95 o 
  -9   9   7       23.01        7.56     51.01 o 
  -7   9   7      251.10      211.71     60.94 o 
  -5   9   7     1708.64     1690.13     99.92 o 
  -3   9   7        8.48      -34.70     68.11 o 
  -1   9   7       16.52      -37.02     42.59 o 
   1   9   7      393.44      359.62     50.36 o 
   3   9   7     1276.90     1469.51     77.10 o 
   5   9   7      749.00      953.75     73.52 o 
   7   9   7      358.24      362.67     95.36 o 
   9   9   7       20.38      -32.14     53.54 o 
 -10  10   7        3.29      121.12    110.78 o 
  -8  10   7       10.86       36.29     64.06 o 
  -6  10   7       79.05       77.74     68.96 o 
  -4  10   7     1019.78     1128.82    112.98 o 
  -2  10   7      487.34      487.69     91.47 o 
   0  10   7      614.78      630.29     74.49 o 
   2  10   7       27.30       -9.11     42.00 o 
   4  10   7       74.92      100.38     46.94 o 
   6  10   7      713.46      643.12     78.80 o 
   8  10   7     1336.25     1393.52    104.13 o 
  -5  11   7      219.26      167.58    139.22 o 
  -3  11   7        5.95       21.51     69.67 o 
  -1  11   7      189.61      124.73     76.69 o 
   1  11   7        2.62      -34.85     48.09 o 
   3  11   7     1314.52     1323.68     84.23 o 
 -18   0   8      363.46      205.47     83.56 o 
 -16   0   8       22.35      -93.12     62.08 o 
 -14   0   8        3.93        7.78     60.32 o 
 -12   0   8     2708.69     2667.29    127.36 o 
 -10   0   8       31.37      117.69     69.89 o 
  -8   0   8     2188.49     2211.09    152.28 o 
  -6   0   8     7230.37     6794.75    106.22 o 
  -4   0   8     1885.56     1296.90     65.69 o 
  -2   0   8     9404.29     7919.36    134.99 o 
   0   0   8     3761.93     4024.79     72.89 o 
   2   0   8       10.86       19.08     23.63 o 
   4   0   8       31.07       -7.12     27.90 o 
   6   0   8     4308.62     5579.67    106.06 o 
   8   0   8    31024.67    30296.60    299.42 o 
  10   0   8     7435.10     7515.59    142.90 o 
  12   0   8     1251.17     1452.68    105.63 o 
  14   0   8      283.04      269.92     76.11 o 
  16   0   8       27.87      -36.94     66.45 o 
 -19   1   8      770.07      754.40     94.19 o 
 -17   1   8      274.19      229.27     67.46 o 
 -15   1   8        0.30       21.23     43.05 o 
 -13   1   8      711.43      732.50     60.66 o 
 -11   1   8     3021.87     2708.84     71.15 o 
  -9   1   8      772.45      932.50     56.30 o 
  -7   1   8     2532.75     2510.67     47.98 o 
  -5   1   8     1510.99     1373.21     36.66 o 
  -3   1   8      440.71      540.30     24.30 o 
  -1   1   8     2973.69     2843.16     42.87 o 
   1   1   8     5414.42     6245.51     69.03 o 
   3   1   8    59808.18    60563.14    324.35 o 
   5   1   8     9473.87     8814.16     90.84 o 
   7   1   8      942.10      927.91     38.86 o 
   9   1   8      136.87      139.09     35.58 o 
  11   1   8       13.34      -15.88     34.62 o 
  13   1   8       89.91       77.28     44.04 o 
  15   1   8     2809.50     3023.07    108.32 o 
  17   1   8       53.97       46.68     59.60 o 
 -18   2   8      995.03      885.16     92.14 o 
 -16   2   8       54.97       54.75     60.25 o 
 -14   2   8     1832.65     1706.05     79.75 o 
 -12   2   8     6763.92     6262.36    106.91 o 
 -10   2   8      244.67      235.44     36.86 o 
  -8   2   8       67.55       91.41     28.81 o 
  -6   2   8     3886.37     3636.07     67.92 o 
  -4   2   8    30817.17    29904.23    265.41 o 
  -2   2   8     3179.78     2764.82     44.50 o 
   0   2   8      136.54      107.82     20.67 o 
   2   2   8        6.45      -17.74     18.16 o 
   4   2   8     3787.77     3876.98     64.56 o 
   6   2   8     2482.01     2814.02     55.26 o 
   8   2   8     8645.78     8318.70    117.47 o 
  10   2   8      937.66     1194.44     66.52 o 
  12   2   8      257.19      382.81     50.60 o 
  14   2   8      193.07      258.11     52.08 o 
  16   2   8      350.28      392.63     91.08 o 
 -17   3   8      123.49        9.94     65.21 o 
 -15   3   8      111.27      126.61     70.41 o 
 -13   3   8     2054.18     1986.77     70.88 o 
 -11   3   8     9709.35     8973.07    128.55 o 
  -9   3   8      203.32      219.45     35.53 o 
  -7   3   8     1933.78     1667.11     72.44 o 
  -5   3   8      202.43      167.86     25.88 o 
  -3   3   8       91.30      117.96     23.69 o 
  -1   3   8     3798.38     3697.02     63.29 o 
   1   3   8     1495.68     1799.49     54.34 o 
   3   3   8    16367.00    16315.68    142.66 o 
   5   3   8     4349.65     4105.43     74.75 o 
   7   3   8     1736.71     1861.47     97.30 o 
   9   3   8      175.81      143.95     43.51 o 
  11   3   8    14080.11    13497.36    295.44 o 
  13   3   8     4199.02     3618.66    124.21 o 
  15   3   8     3214.54     3300.03    168.22 o 
 -18   4   8      202.61      325.13     76.56 o 
 -16   4   8     1583.30     1641.76    151.54 o 
 -14   4   8     1140.34     1160.93     72.34 o 
 -12   4   8      648.07      699.44     59.88 o 
 -10   4   8     1176.85     1309.73     58.96 o 
  -8   4   8       33.73       47.52     31.89 o 
  -6   4   8     5743.53     5594.60     91.97 o 
  -4   4   8    99232.84   102226.98    665.26 o 
  -2   4   8      979.90      962.86     34.00 o 
   0   4   8       31.36       59.54     31.64 o 
   2   4   8      123.82      123.03     25.97 o 
   4   4   8      108.73      120.16     34.30 o 
   6   4   8     3604.67     3241.95    130.81 o 
   8   4   8     4120.99     3543.00    112.38 o 
  10   4   8       22.78      -23.10     43.01 o 
  12   4   8     3964.26     3542.58    122.35 o 
  14   4   8      186.33      364.10     85.90 o 
  16   4   8      217.27      193.69     80.03 o 
 -17   5   8       41.21       -1.99     65.57 o 
 -15   5   8       72.59       41.11     76.34 o 
 -13   5   8      866.66     1063.74     71.15 o 
 -11   5   8     2006.19     1946.83     86.12 o 
  -9   5   8     1027.84      972.95     54.52 o 
  -7   5   8     1019.49     1112.77     53.99 o 
  -5   5   8      366.29      319.57     36.94 o 
  -3   5   8      125.85      137.47     26.47 o 
  -1   5   8       67.26       70.41     26.79 o 
   1   5   8     1038.46     1069.93     63.31 o 
   3   5   8    10342.64     9932.12    145.49 o 
   5   5   8    21387.48    21099.07    368.61 o 
   7   5   8     1638.43     1607.64     88.21 o 
   9   5   8      148.10      188.72     49.88 o 
  11   5   8      301.11      359.31     58.04 o 
  13   5   8      378.62      599.40     98.23 o 
  15   5   8     1697.91     1852.52    342.56 o 
 -16   6   8       56.33       32.14     48.43 o 
 -14   6   8     1506.29     1647.68     90.03 o 
 -12   6   8     1022.63     1200.34     96.20 o 
 -10   6   8       49.20       62.56     44.32 o 
  -8   6   8      888.09      894.28     85.34 o 
  -6   6   8        2.55      -34.33     33.02 o 
  -4   6   8     4096.80     4075.59    101.00 o 
  -2   6   8     3742.23     3525.54    131.11 o 
   0   6   8      852.03     1015.54     50.11 o 
   2   6   8        0.61        7.51     35.51 o 
   4   6   8     1631.76     1560.91     89.71 o 
   6   6   8     2730.14     2642.67     92.12 o 
   8   6   8      574.45      562.25     55.52 o 
  10   6   8      217.30      240.48     54.16 o 
  12   6   8     1470.18     1556.68    129.71 o 
  14   6   8        9.42      -11.21    112.82 o 
 -15   7   8       52.05       31.57     50.06 o 
 -13   7   8      386.78      395.42     60.52 o 
 -11   7   8     4202.73     4238.98    124.66 o 
  -9   7   8     1100.28     1131.93     85.60 o 
  -7   7   8      187.71      166.06     44.86 o 
  -5   7   8      197.76      204.13     48.29 o 
  -3   7   8       55.82      110.49     42.56 o 
  -1   7   8      333.26      396.08     41.25 o 
   1   7   8       61.30       86.25     40.42 o 
   3   7   8     3396.61     3008.52    117.45 o 
   5   7   8     2119.05     2037.48    102.75 o 
   7   7   8      584.16      520.52     57.18 o 
   9   7   8      104.55      108.36     47.06 o 
  11   7   8      252.11      275.01     77.37 o 
  13   7   8     1081.41     1065.61    122.42 o 
 -14   8   8     3178.98     3491.96    149.93 o 
 -12   8   8      512.13      559.59     77.84 o 
 -10   8   8       52.02      177.10     57.92 o 
  -8   8   8       15.47       23.22     51.81 o 
  -6   8   8      124.36      146.41     56.09 o 
  -4   8   8     1475.63     1539.35     75.06 o 
  -2   8   8     2613.24     2532.51    106.78 o 
   0   8   8       24.52       47.90     37.90 o 
   2   8   8       48.54       31.11     37.56 o 
   4   8   8      396.92      332.58     51.07 o 
   6   8   8      538.78      583.36     59.87 o 
   8   8   8      347.01      450.54     91.56 o 
  10   8   8       37.70      -32.45     53.28 o 
  12   8   8      774.50      704.15    224.34 o 
 -11   9   8     1833.87     1834.86    138.27 o 
  -9   9   8      241.22      324.84    144.85 o 
  -7   9   8       64.85       37.40     54.88 o 
  -5   9   8       91.65      179.80     58.16 o 
  -3   9   8        4.93       49.58     53.48 o 
  -1   9   8        0.13      -14.48     47.04 o 
   1   9   8     1231.68     1153.46     69.46 o 
   3   9   8      886.18      831.62     66.53 o 
   5   9   8      550.96      464.97     58.62 o 
   7   9   8      180.38       82.55     59.84 o 
   9   9   8      120.67       11.77     91.33 o 
  -8  10   8       34.38      -53.99     62.40 o 
  -6  10   8      532.58      691.64    114.12 o 
  -4  10   8      644.52      548.53     95.16 o 
  -2  10   8     1160.05     1267.36    114.02 o 
   0  10   8       40.28      112.90     56.28 o 
   2  10   8       77.57       74.33     46.22 o 
   4  10   8       98.79       59.68     45.30 o 
   6  10   8      262.00      267.95     65.91 o 
  -5  11   8       59.05      186.46     87.13 o 
  -3  11   8        6.04      -30.61     73.76 o 
  -1  11   8       44.72        8.02     71.85 o 
   1  11   8       87.82      -18.10     54.74 o 
   3  11   8        6.73      109.25     52.32 o 
 -19   1   9        2.55       52.78     67.32 o 
 -17   1   9       31.22       12.54     46.42 o 
 -15   1   9        5.82      -16.94     41.68 o 
 -13   1   9      570.58      602.95     57.35 o 
 -11   1   9        0.78      -13.38     39.06 o 
  -9   1   9     1850.85     1973.35     61.40 o 
  -7   1   9      194.35      222.61     24.33 o 
  -5   1   9      537.56      578.25     27.59 o 
  -3   1   9      905.09      954.73     34.15 o 
  -1   1   9      179.23      142.67     17.99 o 
   1   1   9      378.53      432.70     23.79 o 
   3   1   9     1724.70     2235.00     46.55 o 
   5   1   9    12866.05    14983.58    126.91 o 
   7   1   9        0.21        0.41     25.82 o 
   9   1   9        5.81      -39.43     43.34 o 
  11   1   9        3.56       23.94     33.70 o 
  13   1   9      908.05      884.70     66.95 o 
  15   1   9     2423.62     2502.74    101.65 o 
  17   1   9      147.17      199.90     83.35 o 
 -18   2   9      333.69      323.03     77.54 o 
 -16   2   9      847.44      747.53     82.56 o 
 -14   2   9       76.11       73.75     44.63 o 
 -12   2   9      129.02       31.45     35.65 o 
 -10   2   9        2.48       17.15     31.46 o 
  -8   2   9      681.58      761.29     43.16 o 
  -6   2   9       15.07       -3.42     18.07 o 
  -4   2   9      900.24      959.82     33.26 o 
  -2   2   9    10925.43    11253.75     95.08 o 
   0   2   9       34.68       20.28     20.22 o 
   2   2   9       32.24       37.94     21.67 o 
   4   2   9       29.36       23.95     19.80 o 
   6   2   9     1401.07     1483.97     45.18 o 
   8   2   9     2193.61     2118.37     69.07 o 
  10   2   9     2407.17     2206.68     90.07 o 
  12   2   9      828.24      805.48     61.55 o 
  14   2   9        0.57       53.17     50.25 o 
  16   2   9       56.97       87.53     70.02 o 
 -17   3   9       39.58       -0.33     62.12 o 
 -15   3   9        8.85       87.96     72.43 o 
 -13   3   9        5.92       15.09     33.78 o 
 -11   3   9     3441.92     3319.17     85.76 o 
  -9   3   9      342.21      398.83     54.57 o 
  -7   3   9      159.54      142.32     42.78 o 
  -5   3   9     1793.30     1912.02     45.40 o 
  -3   3   9      434.35      376.98     25.41 o 
  -1   3   9      198.87      295.80     28.66 o 
   1   3   9     1235.31     1301.18     43.60 o 
   3   3   9       51.63      134.54     24.84 o 
   5   3   9     4246.67     4265.24     93.36 o 
   7   3   9       23.09       71.47     37.25 o 
   9   3   9       12.24       14.63     43.09 o 
  11   3   9     7802.63     7506.11    145.45 o 
  13   3   9      314.69      384.58     55.35 o 
  15   3   9       74.94      -44.21     67.37 o 
 -18   4   9       26.08        7.90     66.07 o 
 -16   4   9       41.03       22.43    118.32 o 
 -14   4   9        3.63       13.16     42.89 o 
 -12   4   9       15.65       41.76     35.20 o 
 -10   4   9        5.89       25.80     43.52 o 
  -8   4   9      249.45      271.96     50.13 o 
  -6   4   9      324.19      490.80     45.60 o 
  -4   4   9    50055.52    52277.40    311.07 o 
  -2   4   9     1522.61     1609.05     63.73 o 
   0   4   9        1.95        9.70     23.93 o 
   2   4   9      638.26      652.43     37.53 o 
   4   4   9     1836.25     1846.52     70.62 o 
   6   4   9      155.20      108.19     68.25 o 
   8   4   9     2607.15     2791.43     93.21 o 
  10   4   9      429.08      545.83     56.69 o 
  12   4   9      266.01      301.06     51.47 o 
  14   4   9        3.14        5.66     51.17 o 
 -17   5   9       57.45       27.30     64.65 o 
 -15   5   9        0.66       38.40     47.43 o 
 -13   5   9       92.56       86.64     46.39 o 
 -11   5   9      686.15      765.28     62.23 o 
  -9   5   9    11970.77    11286.96    147.81 o 
  -7   5   9       96.01      142.71     36.47 o 
  -5   5   9        5.59       11.27     35.56 o 
  -3   5   9        0.05        0.69     31.64 o 
  -1   5   9      713.07      746.29     50.05 o 
   1   5   9     1309.17     1376.71     52.67 o 
   3   5   9     3329.86     3062.55     89.45 o 
   5   5   9      453.06      502.36     51.58 o 
   7   5   9        0.78      -31.89     37.95 o 
   9   5   9     1102.79     1193.11     74.37 o 
  11   5   9      148.60      238.18     49.39 o 
  13   5   9       61.45      106.35     74.99 o 
  15   5   9      143.22       81.25     66.00 o 
 -16   6   9     2005.26     2095.00    101.42 o 
 -14   6   9        9.06      -10.93     42.85 o 
 -12   6   9       80.61      142.10     50.43 o 
 -10   6   9      110.61       27.71     43.44 o 
  -8   6   9     1912.43     1872.49     78.23 o 
  -6   6   9     3826.20     3688.83    100.56 o 
  -4   6   9      420.28      474.08     50.38 o 
  -2   6   9      232.28      159.94     35.18 o 
   0   6   9        5.24       -2.83     31.82 o 
   2   6   9      157.84      127.40     40.94 o 
   4   6   9      291.16      242.40     45.96 o 
   6   6   9     5564.23     5458.43    123.95 o 
   8   6   9      771.63      782.15     64.28 o 
  10   6   9       94.37       95.83     46.40 o 
  12   6   9        6.56      -15.50     77.95 o 
  14   6   9       58.27       70.61     62.25 o 
 -15   7   9        2.55       87.55     59.89 o 
 -13   7   9      899.89     1058.86    152.51 o 
 -11   7   9     1261.72     1329.44    151.87 o 
  -9   7   9      191.87      149.34     58.49 o 
  -7   7   9        0.68       -1.71     39.01 o 
  -5   7   9      247.10      247.10     57.95 o 
  -3   7   9       34.98       74.01     41.06 o 
  -1   7   9      425.40      375.80     48.02 o 
   1   7   9     3960.70     3741.78    102.67 o 
   3   7   9      193.38      193.40     45.88 o 
   5   7   9      305.94      251.77     67.58 o 
   7   7   9     1077.84     1171.33     72.41 o 
   9   7   9        1.46      -54.72     36.48 o 
  11   7   9      125.84      118.71     59.99 o 
  13   7   9      676.81      864.28    190.84 o 
 -12   8   9      444.16      453.39    120.94 o 
 -10   8   9        8.18       81.82     55.02 o 
  -8   8   9       90.41        0.80     86.76 o 
  -6   8   9     2751.10     2888.97    128.84 o 
  -4   8   9     1488.75     1525.64     74.84 o 
  -2   8   9       14.35      -17.90     45.71 o 
   0   8   9       53.93       69.53     39.02 o 
   2   8   9      239.29      141.92     45.70 o 
   4   8   9      145.72      105.87     43.63 o 
   6   8   9      254.41      320.17     54.62 o 
   8   8   9     1168.44     1157.53     77.32 o 
  10   8   9       31.25      -24.84     56.36 o 
 -11   9   9       34.26       22.91     59.67 o 
  -9   9   9        0.77      -14.21    123.52 o 
  -7   9   9      171.60      272.94     63.83 o 
  -5   9   9      210.39      188.58     58.53 o 
  -3   9   9       50.90       61.29     49.54 o 
  -1   9   9      115.28      144.72     54.97 o 
   1   9   9       53.89      158.65     46.63 o 
   3   9   9     1819.06     1892.06    124.27 o 
   5   9   9      229.38      231.76     54.54 o 
   7   9   9       28.35       45.63     53.39 o 
   9   9   9       19.35       70.39     60.60 o 
  -8  10   9       23.71      -66.61     65.70 o 
  -6  10   9     1507.31     1379.60    127.66 o 
  -4  10   9     2755.36     3140.01    280.10 o 
  -2  10   9      129.28      210.04     58.04 o 
   0  10   9       25.52      -42.84     48.48 o 
   2  10   9       26.89      -19.29     40.79 o 
   4  10   9       66.44       61.31     47.88 o 
   6  10   9     1225.34     1365.21    104.03 o 
  -3  11   9       18.07       -7.64     76.63 o 
  -1  11   9      226.54      223.53     87.20 o 
   1  11   9      559.61      536.41     86.31 o 
 -18   0  10     2396.02     2005.29    181.78 o 
 -16   0  10      303.45      307.69     80.48 o 
 -14   0  10     1109.40      985.83     95.93 o 
 -12   0  10      761.18      791.39    143.68 o 
 -10   0  10       43.47       49.54     57.30 o 
  -8   0  10      951.42      863.89     52.88 o 
  -6   0  10     7425.08     6186.30    108.56 o 
  -4   0  10     8052.32     7202.34    111.28 o 
  -2   0  10     5952.17     5670.10     94.94 o 
   0   0  10     2796.04     2970.00     69.57 o 
   2   0  10      386.93      485.77     38.66 o 
   4   0  10       45.85       65.62     31.93 o 
   6   0  10     1629.86     1555.49    100.53 o 
   8   0  10      165.55      139.93     74.88 o 
  10   0  10      234.94      114.13     70.07 o 
  12   0  10     1071.77     1111.16    136.43 o 
  14   0  10       18.26       83.91     66.10 o 
  16   0  10        0.05     -107.06     71.37 o 
 -19   1  10      379.63      310.81     79.48 o 
 -17   1  10        4.30      -64.40     45.38 o 
 -15   1  10      129.01      198.88     49.92 o 
 -13   1  10     4795.95     4234.42    110.58 o 
 -11   1  10      444.31      247.51     79.68 o 
  -9   1  10       44.33       40.74     30.72 o 
  -7   1  10     4901.82     4801.06     69.07 o 
  -5   1  10      235.97      315.18     24.71 o 
  -3   1  10     1855.65     1817.79     45.39 o 
  -1   1  10       37.46        6.92     16.62 o 
   1   1  10       65.36       60.80     18.76 o 
   3   1  10     4974.52     4042.01     61.21 o 
   5   1  10     1759.23     1639.69     48.12 o 
   7   1  10      421.29      447.96     35.29 o 
   9   1  10      251.72      307.36     40.51 o 
  11   1  10     1238.29     1333.15     61.31 o 
  13   1  10     5457.72     5694.90    154.25 o 
  15   1  10     1329.02     1160.19    132.57 o 
 -18   2  10       86.72       35.86     64.59 o 
 -16   2  10     2852.82     2556.61    124.34 o 
 -14   2  10     2946.38     2809.48     97.92 o 
 -12   2  10       35.32       93.34     43.99 o 
 -10   2  10       67.99       82.22     35.05 o 
  -8   2  10       24.95       36.03     30.37 o 
  -6   2  10     1441.61     1138.24     38.04 o 
  -4   2  10    37651.77    37751.29    227.85 o 
  -2   2  10    10375.59    11003.29     96.90 o 
   0   2  10        0.01      -11.83     20.67 o 
   2   2  10      267.64      312.59     29.68 o 
   4   2  10     2679.21     2723.65     54.25 o 
   6   2  10     8161.29     8310.36    142.88 o 
   8   2  10      421.65      476.65     50.61 o 
  10   2  10     1798.30     1683.33     76.44 o 
  12   2  10      643.33      595.92     58.51 o 
  14   2  10        0.22       24.63     72.61 o 
  16   2  10       56.61      163.87     74.72 o 
 -17   3  10       53.63      -43.13     55.24 o 
 -15   3  10      197.28      288.00     69.65 o 
 -13   3  10     4162.96     4123.78    110.76 o 
 -11   3  10    23184.18    20939.90    207.61 o 
  -9   3  10     1733.59     1595.69     60.08 o 
  -7   3  10     1987.60     1879.28     62.29 o 
  -5   3  10      236.31      253.91     25.67 o 
  -3   3  10     3211.40     3474.91     79.99 o 
  -1   3  10        0.79        1.13     30.07 o 
   1   3  10     1946.13     1693.45     52.17 o 
   3   3  10    12729.82    13019.84    133.45 o 
   5   3  10     2356.68     2129.90     92.78 o 
   7   3  10      231.53      147.88     41.56 o 
   9   3  10        9.37        2.91     39.82 o 
  11   3  10     1601.20     1606.67     79.03 o 
  13   3  10     7059.46     7106.69    151.47 o 
  15   3  10     1811.14     1728.93    135.79 o 
 -16   4  10      885.59     1188.70    157.51 o 
 -14   4  10     1825.89     1891.92    158.19 o 
 -12   4  10      771.16      813.61     65.53 o 
 -10   4  10      182.76      273.28     41.70 o 
  -8   4  10      384.54      433.19     43.91 o 
  -6   4  10     3282.77     2811.68     71.88 o 
  -4   4  10     8888.85     8519.68    106.67 o 
  -2   4  10      221.74      255.96     30.74 o 
   0   4  10       46.98       79.96     27.01 o 
   2   4  10      386.29      431.11     36.01 o 
   4   4  10     7970.27     7921.96    191.66 o 
   6   4  10     6834.45     6408.46    144.60 o 
   8   4  10      387.14      578.36     80.75 o 
  10   4  10    14373.54    14067.60    202.12 o 
  12   4  10      132.66      175.04     49.30 o 
  14   4  10        8.91       56.92     58.73 o 
 -17   5  10       38.91       21.54     63.77 o 
 -15   5  10       13.18      -69.77     46.52 o 
 -13   5  10     1720.49     1898.78     88.86 o 
 -11   5  10     3371.08     3178.29     89.26 o 
  -9   5  10    15366.54    15499.32    177.95 o 
  -7   5  10     3985.43     3992.99    122.77 o 
  -5   5  10      460.97      587.33     51.10 o 
  -3   5  10      640.09      660.70     44.10 o 
  -1   5  10      794.59      957.60     60.89 o 
   1   5  10     1721.11     1483.89     55.70 o 
   3   5  10     5660.23     5532.75    243.70 o 
   5   5  10     3025.18     3105.67     94.33 o 
   7   5  10      112.86      100.18     51.40 o 
   9   5  10      663.78      702.42     61.55 o 
  11   5  10     2133.83     2034.49     89.91 o 
  13   5  10     1920.35     2093.04    114.46 o 
 -16   6  10     1964.31     2338.26    177.95 o 
 -14   6  10      154.19      145.81     50.78 o 
 -12   6  10      322.01      357.03     67.10 o 
 -10   6  10        9.17       39.01     49.13 o 
  -8   6  10       10.62       48.64     42.28 o 
  -6   6  10     4255.96     4518.57    112.86 o 
  -4   6  10    14738.25    14863.77    190.48 o 
  -2   6  10     2606.06     2498.20     87.10 o 
   0   6  10       14.78       29.28     35.51 o 
   2   6  10      263.54      186.03     57.30 o 
   4   6  10      989.49      991.31     83.76 o 
   6   6  10      273.56      406.16     51.80 o 
   8   6  10     3861.41     4090.41    140.10 o 
  10   6  10      757.60      784.21     67.36 o 
  12   6  10      315.51      470.01     77.00 o 
 -13   7  10     1411.29     1511.63    155.56 o 
 -11   7  10     1191.98     1341.89     96.50 o 
  -9   7  10       22.53      -51.38     49.97 o 
  -7   7  10     2693.24     2612.26     91.59 o 
  -5   7  10       52.25       31.38     49.85 o 
  -3   7  10      201.96      150.25     44.12 o 
  -1   7  10       23.21        9.76     51.03 o 
   1   7  10     1104.93     1174.92     65.86 o 
   3   7  10     8818.86     8182.63    151.13 o 
   5   7  10      712.30      622.65     58.13 o 
   7   7  10        8.28        6.16     43.35 o 
   9   7  10       27.94       30.26     42.31 o 
  11   7  10      857.77      868.26    143.84 o 
 -12   8  10     1053.37     1096.97     96.90 o 
 -10   8  10        0.41      -37.30     51.76 o 
  -8   8  10        2.10      -13.83     50.34 o 
  -6   8  10     1372.23     1601.94     81.45 o 
  -4   8  10     4665.58     4779.35    120.88 o 
  -2   8  10       21.55       18.95     44.73 o 
   0   8  10       96.16       85.84     41.18 o 
   2   8  10       32.90       25.65     39.18 o 
   4   8  10      340.18      355.49     55.80 o 
   6   8  10     1060.32      977.07     71.52 o 
   8   8  10     1188.46     1097.00     77.39 o 
  10   8  10      557.96      614.27     82.61 o 
 -11   9  10      651.33      722.11     88.91 o 
  -9   9  10       77.27       33.94     67.00 o 
  -7   9  10       11.19       28.30     52.46 o 
  -5   9  10       19.93       24.34    153.71 o 
  -3   9  10       75.65       86.17     53.66 o 
  -1   9  10      838.12      861.13     79.84 o 
   1   9  10     1241.01      940.98     67.99 o 
   3   9  10     2991.84     2836.91    104.81 o 
   5   9  10      260.16      400.86    114.38 o 
   7   9  10       82.56       69.07     50.60 o 
  -8  10  10       14.14       19.04     56.81 o 
  -6  10  10      262.99      396.37    126.58 o 
  -4  10  10     1934.15     2031.28    146.15 o 
  -2  10  10       21.95       48.85     67.33 o 
   0  10  10      204.21      152.83     57.73 o 
   2  10  10       36.16       44.30     53.99 o 
   4  10  10       94.32      171.33     53.48 o 
 -17   1  11        6.97      -53.43     46.14 o 
 -15   1  11       33.15       26.93     65.19 o 
 -13   1  11      135.65      161.23     46.49 o 
 -11   1  11       51.80       86.30     54.41 o 
  -9   1  11     1988.39     2201.53    104.51 o 
  -7   1  11        0.16       17.21     23.56 o 
  -5   1  11      247.61      264.23     25.61 o 
  -3   1  11      180.58      277.60     24.41 o 
  -1   1  11     1511.86     1520.48     40.36 o 
   1   1  11     3071.04     3368.71     55.06 o 
   3   1  11       10.30      -25.93     21.07 o 
   5   1  11      249.22      247.23     30.40 o 
   7   1  11       28.71       36.73     28.63 o 
   9   1  11     1082.55     1122.57     77.05 o 
  11   1  11      613.79      525.93     64.85 o 
  13   1  11      176.18      123.63     55.08 o 
  15   1  11       24.10       -5.53     49.97 o 
 -18   2  11       33.50        6.00     62.31 o 
 -16   2  11        0.27      -63.55     43.28 o 
 -14   2  11       13.46       16.14     41.54 o 
 -12   2  11      630.95      694.29     69.67 o 
 -10   2  11        0.19      -11.07     34.07 o 
  -8   2  11      490.15      363.18     50.26 o 
  -6   2  11     7715.14     7928.87     91.03 o 
  -4   2  11     6577.18     7119.28     82.71 o 
  -2   2  11       26.80       72.41     20.42 o 
   0   2  11      196.47      201.31     27.42 o 
   2   2  11      497.10      511.72     41.10 o 
   4   2  11     6588.02     6992.79     98.83 o 
   6   2  11      528.86      628.57     53.04 o 
   8   2  11      161.36      218.02     45.52 o 
  10   2  11       88.27      104.08     41.45 o 
  12   2  11       86.27       77.49     61.01 o 
  14   2  11       72.11      126.68     55.73 o 
 -17   3  11       23.82       37.03     64.54 o 
 -15   3  11        0.38       35.19     56.72 o 
 -13   3  11     1332.14     1333.99     83.86 o 
 -11   3  11      242.07      258.06     41.36 o 
  -9   3  11     2431.89     2435.06     80.95 o 
  -7   3  11       91.28       53.85     31.55 o 
  -5   3  11        3.03       35.54     24.07 o 
  -3   3  11      742.63      726.98     39.69 o 
  -1   3  11      589.13      751.14     67.45 o 
   1   3  11      225.79      265.77     31.37 o 
   3   3  11     6170.05     5911.74     91.33 o 
   5   3  11        0.20      -15.99     35.02 o 
   7   3  11        4.85       13.32     39.46 o 
   9   3  11      459.01      453.32     53.22 o 
  11   3  11      265.01      249.32     50.77 o 
  13   3  11      216.86      249.83     54.90 o 
  15   3  11      157.72      159.23     82.48 o 
 -16   4  11      458.35      407.59     76.10 o 
 -14   4  11      148.43        3.45     55.78 o 
 -12   4  11        2.46       17.42     35.22 o 
 -10   4  11       64.01      132.60     38.31 o 
  -8   4  11       80.34       94.88     45.27 o 
  -6   4  11     1803.08     2077.16     78.25 o 
  -4   4  11       13.44       27.79     28.18 o 
  -2   4  11     1429.91     1680.00     57.73 o 
   0   4  11       11.70        4.18     27.45 o 
   2   4  11        0.16       55.43     40.11 o 
   4   4  11      565.74      709.01     67.55 o 
   6   4  11       17.97      -20.73     38.08 o 
   8   4  11      787.77      788.07     60.50 o 
  10   4  11     5752.16     4959.06    169.28 o 
  12   4  11       11.33      -33.53     70.40 o 
  14   4  11        1.79      -27.73     56.60 o 
 -15   5  11       64.85       13.92     61.01 o 
 -13   5  11        6.18      -47.33     43.10 o 
 -11   5  11       80.73       79.73     42.44 o 
  -9   5  11     7424.57     7240.58    165.74 o 
  -7   5  11       71.88       91.89     43.73 o 
  -5   5  11        1.76      -25.07     35.94 o 
  -3   5  11      119.28      144.31     33.37 o 
  -1   5  11       60.81       99.82     32.86 o 
   1   5  11     1184.58     1150.65     62.44 o 
   3   5  11        3.94       -4.73     56.96 o 
   5   5  11     2176.14     2128.03     83.37 o 
   7   5  11       10.38      -18.58     38.78 o 
   9   5  11      575.82      625.33     60.32 o 
  11   5  11       18.57       46.34     44.08 o 
  13   5  11     1662.64     1739.15    109.84 o 
 -14   6  11     1184.93     1122.09     89.54 o 
 -12   6  11        8.80       -4.65     50.55 o 
 -10   6  11        6.53       33.57     63.72 o 
  -8   6  11      775.03      737.45     59.72 o 
  -6   6  11      146.71      150.68     44.82 o 
  -4   6  11       19.61        7.25     53.33 o 
  -2   6  11      295.77      181.34     36.63 o 
   0   6  11        4.24      -16.11     39.12 o 
   2   6  11      199.26      162.82     45.35 o 
   4   6  11      622.33      480.77     53.84 o 
   6   6  11     9267.27     9419.79    211.40 o 
   8   6  11     2083.74     2308.64     95.61 o 
  10   6  11       45.26       73.06     45.09 o 
  12   6  11        5.62       -6.55     56.50 o 
 -13   7  11      865.40     1066.13     96.50 o 
 -11   7  11      134.35      258.40     65.43 o 
  -9   7  11        1.16      -36.53     46.55 o 
  -7   7  11      684.31      679.23     59.28 o 
  -5   7  11       59.32       78.91     40.40 o 
  -3   7  11       50.66       54.55     39.75 o 
  -1   7  11       37.29       23.94     45.02 o 
   1   7  11     3638.84     3548.94    103.67 o 
   3   7  11      522.55      636.63     77.70 o 
   5   7  11      135.56      184.77     48.46 o 
   7   7  11        0.45        0.06     41.12 o 
   9   7  11        0.74       65.32     46.33 o 
  11   7  11        6.15      -98.04     81.90 o 
 -12   8  11        0.96       43.50     82.80 o 
 -10   8  11        0.00      -59.37     51.29 o 
  -8   8  11      116.34      123.47     57.10 o 
  -6   8  11      340.15      469.19     56.78 o 
  -4   8  11      285.09      331.47     54.11 o 
  -2   8  11      465.44      458.81     65.72 o 
   0   8  11      281.91      274.99     87.33 o 
   2   8  11       57.43       33.03     40.93 o 
   4   8  11      159.02      110.99     45.99 o 
   6   8  11       48.42       93.80     77.96 o 
   8   8  11      913.62      843.90     71.44 o 
  10   8  11       86.40       79.25     62.14 o 
  -9   9  11      181.22      151.01     76.47 o 
  -7   9  11      438.25      618.91     79.97 o 
  -5   9  11      136.60       80.83     52.84 o 
  -3   9  11       36.00        6.39     51.73 o 
  -1   9  11      203.41      193.29     60.06 o 
   1   9  11       31.00       29.20     47.51 o 
   3   9  11      117.39      183.17     68.60 o 
   5   9  11      602.18      674.87     74.20 o 
   7   9  11        7.26       52.03     48.56 o 
  -6  10  11      556.70      419.80     96.35 o 
  -4  10  11      371.78      327.19    102.97 o 
  -2  10  11        0.38      -81.22     61.29 o 
   0  10  11      311.36      348.93     69.36 o 
   2  10  11        0.04       10.29     55.49 o 
   4  10  11      309.01      247.84     56.96 o 
 -18   0  12       16.44      -17.22     70.65 o 
 -16   0  12     2390.22     2392.49    139.31 o 
 -14   0  12     2934.07     2961.98    146.74 o 
 -12   0  12      117.94      -14.38     70.44 o 
 -10   0  12        0.63       62.25     81.60 o 
  -8   0  12      485.32      334.69     47.17 o 
  -6   0  12    24810.37    25053.36    257.51 o 
  -4   0  12    38067.39    39877.61    345.22 o 
  -2   0  12      804.32      774.97     46.88 o 
   0   0  12       18.35      -19.91     28.79 o 
   2   0  12      315.11      344.02     41.97 o 
   4   0  12    12225.50    12670.52    194.11 o 
   6   0  12     6868.52     6596.67    131.21 o 
   8   0  12        1.25      -36.35     43.71 o 
  10   0  12     1199.93     1360.72    116.35 o 
  12   0  12      389.30      409.28    117.47 o 
  14   0  12      588.92      565.41    129.36 o 
 -17   1  12       11.51      -17.88     46.69 o 
 -15   1  12      451.82      444.01     57.40 o 
 -13   1  12     3122.86     2848.59     97.60 o 
 -11   1  12     4674.42     4452.97    110.81 o 
  -9   1  12       32.68       37.97     32.49 o 
  -7   1  12       11.61        3.28     25.52 o 
  -5   1  12        6.21       68.87     24.11 o 
  -3   1  12     1588.17     1624.30     45.76 o 
  -1   1  12     3344.12     3351.84     56.82 o 
   1   1  12    18181.77    17076.98    171.74 o 
   3   1  12      594.23      313.14     30.16 o 
   5   1  12     2114.16     2157.91     65.73 o 
   7   1  12       11.61      -40.87     36.00 o 
   9   1  12      335.50      310.89     57.22 o 
  11   1  12     5048.32     4657.37    215.57 o 
  13   1  12     2348.84     2615.10    116.16 o 
  15   1  12      546.44      523.30    116.91 o 
 -18   2  12        6.24        9.58     64.28 o 
 -16   2  12      514.14      629.11     66.69 o 
 -14   2  12     1151.27     1088.78     70.65 o 
 -12   2  12      515.71      454.78     58.42 o 
 -10   2  12       10.44      -29.88     32.38 o 
  -8   2  12     1941.87     1946.90     81.50 o 
  -6   2  12     6860.58     6259.11     84.06 o 
  -4   2  12       64.36       45.99     23.36 o 
  -2   2  12      575.92      774.90     38.86 o 
   0   2  12       13.15       23.02     25.61 o 
   2   2  12      288.00      304.77     33.94 o 
   4   2  12      484.58      447.19     38.23 o 
   6   2  12     7183.38     6739.60    125.25 o 
   8   2  12        3.52       45.77     40.54 o 
  10   2  12     4498.81     4304.94    111.92 o 
  12   2  12      405.51      353.27     62.97 o 
  14   2  12        4.37       -1.82     60.19 o 
 -17   3  12        3.91      -14.49     62.47 o 
 -15   3  12      327.68      310.92     55.66 o 
 -13   3  12      910.30      904.02     79.07 o 
 -11   3  12      218.67      289.28     42.39 o 
  -9   3  12      628.47      698.01     50.06 o 
  -7   3  12      914.62      865.45     49.50 o 
  -5   3  12      122.85      159.09     40.14 o 
  -3   3  12      390.50      391.39     36.37 o 
  -1   3  12      172.12       88.14     28.60 o 
   1   3  12    18594.65    18147.26    170.09 o 
   3   3  12    34359.20    33457.64    255.62 o 
   5   3  12     1863.52     1896.67    104.16 o 
   7   3  12      131.81      105.28     47.11 o 
   9   3  12      319.35      262.67     55.53 o 
  11   3  12      623.47      393.65     84.56 o 
  13   3  12     2761.67     3116.23    109.64 o 
 -16   4  12      840.71      905.43     93.97 o 
 -14   4  12     2025.57     2016.66    114.14 o 
 -12   4  12      221.98      221.77     42.23 o 
 -10   4  12      629.28      616.74     66.69 o 
  -8   4  12     2931.82     2845.87     92.37 o 
  -6   4  12     5035.04     4833.68    109.38 o 
  -4   4  12      136.69       78.33     36.16 o 
  -2   4  12      764.69      746.89     44.17 o 
   0   4  12       12.67      -19.75     32.46 o 
   2   4  12     1170.59     1080.28     76.36 o 
   4   4  12     1284.99     1225.65     65.20 o 
   6   4  12     2557.59     2508.32     89.74 o 
   8   4  12     1021.55     1107.34     67.97 o 
  10   4  12     1061.60     1064.24     82.90 o 
  12   4  12       39.26       21.25     43.51 o 
  14   4  12       67.94       74.83     49.36 o 
 -15   5  12      240.32      344.11     90.76 o 
 -13   5  12     2710.07     2521.98    135.31 o 
 -11   5  12      391.76      310.75     49.53 o 
  -9   5  12       41.66       80.92     43.02 o 
  -7   5  12      414.98      535.04     54.26 o 
  -5   5  12        0.04       39.77     39.87 o 
  -3   5  12      688.15      653.61     52.30 o 
  -1   5  12      191.63      236.34     37.61 o 
   1   5  12     3915.94     3551.80    116.81 o 
   3   5  12     4764.27     4612.76    111.11 o 
   5   5  12      865.99      852.49     60.93 o 
   7   5  12      167.50       53.43     54.14 o 
   9   5  12     4883.76     4462.40    121.90 o 
  11   5  12     1386.39     1302.59     82.47 o 
  13   5  12     3080.84     2880.51    207.15 o 
 -14   6  12      429.97      499.55    134.39 o 
 -12   6  12      159.54      107.61     60.53 o 
 -10   6  12       28.36       15.46     40.88 o 
  -8   6  12       32.37       22.99     40.42 o 
  -6   6  12    16761.46    16726.04    215.85 o 
  -4   6  12     4678.58     4787.70    124.27 o 
  -2   6  12       20.51       22.63     38.95 o 
   0   6  12       18.23      -15.65     37.26 o 
   2   6  12       98.20      144.16     43.56 o 
   4   6  12     1128.17      958.51     65.33 o 
   6   6  12     3614.36     3818.51    129.63 o 
   8   6  12      869.50      958.25     71.22 o 
  10   6  12     1740.69     2030.57     95.29 o 
  12   6  12      251.55      268.35     71.35 o 
 -13   7  12     2316.61     2234.73    123.36 o 
 -11   7  12      198.33      229.81     64.20 o 
  -9   7  12       61.33       24.43     51.92 o 
  -7   7  12      655.53      846.94     70.02 o 
  -5   7  12       13.23        1.71     40.11 o 
  -3   7  12        7.64      -20.90     39.66 o 
  -1   7  12      347.18      393.25     59.86 o 
   1   7  12     2213.92     2310.59     88.35 o 
   3   7  12     1472.21     1712.26     81.40 o 
   5   7  12      722.77      743.71     70.07 o 
   7   7  12        3.87       27.45     44.43 o 
   9   7  12       48.47        0.43     43.98 o 
  11   7  12      997.10     1099.95     98.25 o 
 -12   8  12        6.31      -54.46     57.27 o 
 -10   8  12       28.91       47.52     59.08 o 
  -8   8  12      250.84      -27.04     52.53 o 
  -6   8  12      365.65      628.05     63.05 o 
  -4   8  12     2160.90     2182.74    105.91 o 
  -2   8  12      418.30      407.80     63.95 o 
   0   8  12      120.79       64.46     54.31 o 
   2   8  12      671.92      683.74     62.50 o 
   4   8  12      269.08      356.46     56.80 o 
   6   8  12      491.04      500.22     62.42 o 
   8   8  12       53.43       50.37     48.88 o 
  -9   9  12        7.15       80.00     57.89 o 
  -7   9  12      117.45      179.76     78.19 o 
  -5   9  12        0.03      113.07     51.32 o 
  -3   9  12       35.73       94.84     56.75 o 
  -1   9  12      524.75      396.06     67.19 o 
   1   9  12      309.16      343.84    150.26 o 
   3   9  12      959.75     1050.21     74.41 o 
   5   9  12      459.74      518.45     65.39 o 
   7   9  12       34.64       15.96     54.68 o 
  -6  10  12     1032.31     1309.08    133.26 o 
  -4  10  12     2104.39     1874.48    144.83 o 
  -2  10  12      267.01      330.39     69.30 o 
   0  10  12        0.97       82.79     55.70 o 
   2  10  12       86.91       92.26     58.51 o 
 -17   1  13        6.14       58.91     49.93 o 
 -15   1  13       79.75       30.89     54.85 o 
 -13   1  13      622.53      620.91     61.39 o 
 -11   1  13       61.35       46.75     44.03 o 
  -9   1  13       38.51       38.24     32.76 o 
  -7   1  13       11.60       46.80     33.02 o 
  -5   1  13      324.15      359.06     31.86 o 
  -3   1  13      537.23      710.26     35.33 o 
  -1   1  13      249.19      219.69     31.01 o 
   1   1  13      774.27      829.03     42.88 o 
   3   1  13        1.63        1.44     65.80 o 
   5   1  13        2.14      -22.81     31.04 o 
   7   1  13       73.76       71.16     45.38 o 
   9   1  13      109.53       29.58     49.48 o 
  11   1  13       92.66       66.56     51.13 o 
  13   1  13      353.78      377.17     82.26 o 
 -16   2  13        4.14      -13.42     44.89 o 
 -14   2  13        0.56       -0.29     42.91 o 
 -12   2  13        3.98      -21.72     40.96 o 
 -10   2  13      992.15     1077.13     57.21 o 
  -8   2  13       23.11      -48.94     32.63 o 
  -6   2  13      117.04      102.66     38.63 o 
  -4   2  13       63.72       53.32     28.83 o 
  -2   2  13      250.93      238.25     36.76 o 
   0   2  13        5.27       30.58     28.51 o 
   2   2  13      276.52      254.43     44.07 o 
   4   2  13       17.82      -41.21     28.78 o 
   6   2  13      950.08     1044.73     63.32 o 
   8   2  13     4168.93     4132.52    127.59 o 
  10   2  13      787.60      749.47     61.12 o 
  12   2  13       82.24       49.12     52.66 o 
  14   2  13        1.50       41.14     56.02 o 
 -17   3  13       48.76      111.13     67.76 o 
 -15   3  13       27.31       25.72     48.00 o 
 -13   3  13       64.45      116.53     61.92 o 
 -11   3  13     7714.13     7481.65    126.22 o 
  -9   3  13       26.06       23.33     35.96 o 
  -7   3  13      220.44      222.18     42.66 o 
  -5   3  13        5.66       -8.00     35.33 o 
  -3   3  13      238.94      213.84     38.15 o 
  -1   3  13       13.86        0.91     30.28 o 
   1   3  13     4615.15     5047.94     91.49 o 
   3   3  13       46.25       35.73     30.96 o 
   5   3  13       32.86       54.73     41.44 o 
   7   3  13        0.38       23.40     38.91 o 
   9   3  13       46.25       42.16     42.00 o 
  11   3  13      106.24      134.16     49.41 o 
  13   3  13      964.28      801.92     82.47 o 
 -16   4  13        0.65      -36.28     60.72 o 
 -14   4  13      260.59      213.56     58.49 o 
 -12   4  13        0.70      -15.12     39.38 o 
 -10   4  13      869.57      911.16     62.87 o 
  -8   4  13        1.75      -38.15     38.75 o 
  -6   4  13     1122.44     1202.46     65.71 o 
  -4   4  13      631.64      601.91     50.46 o 
  -2   4  13       89.41       79.91     32.65 o 
   0   4  13       47.05       46.68     31.54 o 
   2   4  13      138.33      103.90     50.81 o 
   4   4  13     4734.28     4534.56    184.41 o 
   6   4  13      584.76      610.77     56.22 o 
   8   4  13      688.85      589.17     60.07 o 
  10   4  13        0.83      -32.95     64.12 o 
  12   4  13       28.70        7.18     45.81 o 
 -15   5  13      377.64      247.00     89.26 o 
 -13   5  13      372.37      396.32     68.69 o 
 -11   5  13      300.52      339.90     54.18 o 
  -9   5  13      124.13       70.13     42.76 o 
  -7   5  13      361.77      402.90     50.50 o 
  -5   5  13      221.83      276.88     46.76 o 
  -3   5  13        9.22        9.92     36.45 o 
  -1   5  13     1827.42     1651.40     62.25 o 
   1   5  13      203.84      243.94     45.30 o 
   3   5  13      644.66      733.11     90.57 o 
   5   5  13     1443.70     1493.79     75.87 o 
   7   5  13        2.05       19.08     38.70 o 
   9   5  13     3775.80     3588.19    116.61 o 
  11   5  13       38.61       57.96     47.22 o 
 -14   6  13      134.36      137.54     66.20 o 
 -12   6  13        0.18      -53.91     52.09 o 
 -10   6  13        1.15      -19.59     42.68 o 
  -8   6  13     2997.93     3016.13    107.04 o 
  -6   6  13    11606.20    11299.66    178.35 o 
  -4   6  13      159.13      231.17     47.34 o 
  -2   6  13       47.18       55.13     37.86 o 
   0   6  13      389.25      428.64     50.78 o 
   2   6  13        2.92      -42.53     36.96 o 
   4   6  13      167.18      177.08     43.96 o 
   6   6  13     4622.50     4748.35    126.05 o 
   8   6  13      560.12      615.91     64.68 o 
  10   6  13       21.94       -3.70     44.21 o 
 -13   7  13        6.44      -23.43     59.69 o 
 -11   7  13        0.91      -23.81     53.14 o 
  -9   7  13        8.25       56.79     44.45 o 
  -7   7  13       12.17      -58.50     39.00 o 
  -5   7  13        3.02      -38.45     40.40 o 
  -3   7  13      409.39      480.53     64.87 o 
  -1   7  13     2513.28     2097.41    127.24 o 
   1   7  13     3101.64     2952.60     99.61 o 
   3   7  13      379.15      443.37     55.76 o 
   5   7  13       67.50      153.45     49.47 o 
   7   7  13      486.52      428.98     60.39 o 
   9   7  13       33.76       -0.83     47.74 o 
 -10   8  13       37.36       73.94     57.15 o 
  -8   8  13      162.29       67.50     58.44 o 
  -6   8  13     1004.72     1295.18     78.89 o 
  -4   8  13       24.23      -51.78     44.45 o 
  -2   8  13       68.67       -3.15     46.01 o 
   0   8  13      122.35       58.54     52.19 o 
   2   8  13       66.56       42.06     43.58 o 
   4   8  13      165.60      322.69     54.89 o 
   6   8  13       28.12        9.19     44.24 o 
   8   8  13       23.77      -11.51     46.87 o 
  -9   9  13     1231.94     1213.04    104.12 o 
  -7   9  13      345.00      339.02     73.64 o 
  -5   9  13        0.18      -24.63     47.45 o 
  -3   9  13       59.38       36.86     54.54 o 
  -1   9  13       22.39       -8.01     54.10 o 
   1   9  13      979.47      840.71    111.41 o 
   3   9  13      352.48      395.26     59.68 o 
   5   9  13       46.81        1.90     48.14 o 
  -4  10  13        5.34       92.14     95.34 o 
  -2  10  13       23.50       28.38     56.36 o 
   0  10  13      127.07      130.94     63.61 o 
 -16   0  14     2181.97     2082.49    141.12 o 
 -14   0  14        9.23        0.61     63.43 o 
 -12   0  14        9.63      -83.93     55.95 o 
 -10   0  14      267.84      199.45     67.41 o 
  -8   0  14      432.14      224.45     63.69 o 
  -6   0  14    25188.83    24919.58    321.21 o 
  -4   0  14     3332.65     3682.27     96.79 o 
  -2   0  14        5.09       -1.45     34.21 o 
   0   0  14        9.31       67.38     36.77 o 
   2   0  14        4.22       42.60     37.89 o 
   4   0  14     4780.91     4564.87    141.31 o 
   6   0  14      374.53      375.01     64.28 o 
   8   0  14     4451.10     4394.31    231.59 o 
  10   0  14     3051.40     2768.70    199.99 o 
  12   0  14       53.03      -57.62     80.30 o 
  14   0  14      148.04      241.26    112.64 o 
 -17   1  14      161.61      255.79     59.81 o 
 -15   1  14     1368.25     1385.36     82.36 o 
 -13   1  14     7241.09     6792.12    143.80 o 
 -11   1  14     1593.94     1525.05     76.72 o 
  -9   1  14     1583.76     1635.73     74.46 o 
  -7   1  14      576.87      625.29     44.62 o 
  -5   1  14      234.02      216.42     30.29 o 
  -3   1  14       10.37       -8.87     28.21 o 
  -1   1  14        5.18      -32.45     26.34 o 
   1   1  14     4508.93     4191.40     81.39 o 
   3   1  14     8917.30     9019.50    121.21 o 
   5   1  14      272.47      241.50     38.03 o 
   7   1  14        1.54        6.55     38.61 o 
   9   1  14     2477.93     2362.66    102.89 o 
  11   1  14     3520.55     3658.79    228.80 o 
  13   1  14     3305.05     3340.02    167.38 o 
 -16   2  14      859.92      943.49     75.71 o 
 -14   2  14      582.82      522.62     60.39 o 
 -12   2  14      119.23      158.11     48.44 o 
 -10   2  14       11.08       56.11     37.96 o 
  -8   2  14     2041.86     1921.46     68.25 o 
  -6   2  14    13459.10    12964.86    248.48 o 
  -4   2  14     2093.16     1851.26     61.32 o 
  -2   2  14      260.54      326.23     35.76 o 
   0   2  14        6.05       20.45     33.05 o 
   2   2  14     4535.64     4300.09     99.38 o 
   4   2  14     4460.86     4282.41    112.97 o 
   6   2  14      181.06      139.58     45.43 o 
   8   2  14      424.30      519.76     61.17 o 
  10   2  14      217.40      274.73     51.92 o 
  12   2  14        3.08       66.04     63.32 o 
  14   2  14       27.12      120.36     71.78 o 
 -17   3  14        3.71       37.67     77.69 o 
 -15   3  14      918.20      868.09     75.15 o 
 -13   3  14      735.86      664.21     63.31 o 
 -11   3  14     8341.22     8071.10    149.11 o 
  -9   3  14     2599.67     2593.98     90.14 o 
  -7   3  14      356.91      388.30     51.61 o 
  -5   3  14       75.66      122.63     39.63 o 
  -3   3  14     1010.73     1038.47     49.53 o 
  -1   3  14      461.11      388.79     39.45 o 
   1   3  14     4317.51     3761.81     92.68 o 
   3   3  14     1230.94     1220.11     66.19 o 
   5   3  14       70.55       94.48     41.92 o 
   7   3  14      154.43      191.46     45.41 o 
   9   3  14     2574.08     2569.93     97.78 o 
  11   3  14     2352.38     2446.73    108.91 o 
  13   3  14      358.63      442.57     72.07 o 
 -16   4  14      202.43      177.19    181.22 o 
 -14   4  14      124.02      242.64     59.91 o 
 -12   4  14        0.77      -30.50     42.26 o 
 -10   4  14      256.94      221.33     47.28 o 
  -8   4  14     1194.89     1163.89     66.58 o 
  -6   4  14     9205.06     9066.66    165.58 o 
  -4   4  14     5167.95     4619.79    107.57 o 
  -2   4  14       69.24       35.71     31.26 o 
   0   4  14       40.59       35.17     33.07 o 
   2   4  14     1258.31     1220.93     81.93 o 
   4   4  14     1593.01     1503.45     73.98 o 
   6   4  14       55.25       72.75     53.44 o 
   8   4  14      439.54      423.29     57.30 o 
  10   4  14      304.49      375.59     57.82 o 
  12   4  14        9.39       48.47     48.18 o 
 -15   5  14     1873.11     1763.92    145.97 o 
 -13   5  14     1863.84     1621.74    159.76 o 
 -11   5  14        3.25        7.92     40.41 o 
  -9   5  14      244.68      258.10     49.73 o 
  -7   5  14       52.03       47.63     42.49 o 
  -5   5  14      283.41      330.12     49.47 o 
  -3   5  14       82.60       35.65     37.84 o 
  -1   5  14        7.71      -42.00     30.56 o 
   1   5  14     8377.40     8139.41    208.18 o 
   3   5  14      935.05     1021.63     74.21 o 
   5   5  14      342.86      283.99     52.02 o 
   7   5  14       67.06       82.23     42.97 o 
   9   5  14      140.39      142.36     50.65 o 
  11   5  14     4077.44     4200.59    130.29 o 
 -14   6  14      892.25      953.11    121.26 o 
 -12   6  14        1.52       32.80     54.37 o 
 -10   6  14       59.55       22.75     44.26 o 
  -8   6  14     1886.20     1983.66     90.16 o 
  -6   6  14     1312.75     1590.10     83.65 o 
  -4   6  14       10.62      -47.75     38.17 o 
  -2   6  14      189.48       70.49     39.65 o 
   0   6  14      166.13      130.31     42.49 o 
   2   6  14      308.53      344.44     66.70 o 
   4   6  14     1776.32     1600.08     81.11 o 
   6   6  14      345.86      388.59     57.21 o 
   8   6  14     5879.11     5632.12    241.83 o 
  10   6  14      479.91      474.42     65.03 o 
 -13   7  14      538.43      543.56     87.15 o 
 -11   7  14      220.47      209.45     95.28 o 
  -9   7  14      298.63      240.57     53.82 o 
  -7   7  14       55.95       74.86     46.68 o 
  -5   7  14      169.42      123.63     47.02 o 
  -3   7  14      511.63      573.30     70.08 o 
  -1   7  14      223.49       63.38     74.61 o 
   1   7  14     4427.24     4573.49    119.31 o 
   3   7  14      414.79      479.74     58.90 o 
   5   7  14      207.77      271.34     53.98 o 
   7   7  14      433.24      329.85     62.33 o 
   9   7  14      476.33      385.77     63.22 o 
 -10   8  14       25.35       37.77     62.16 o 
  -8   8  14     2049.15     2221.50    100.01 o 
  -6   8  14     6618.16     6910.92    215.91 o 
  -4   8  14      287.34      386.66     65.29 o 
  -2   8  14      278.62      209.75     61.43 o 
   0   8  14       78.17      119.08     55.03 o 
   2   8  14      257.38      324.48     55.15 o 
   4   8  14     3550.39     3747.80    122.08 o 
   6   8  14     2958.67     2844.53    114.40 o 
  -7   9  14       73.04      133.44    115.80 o 
  -5   9  14       53.69       55.52     56.33 o 
  -3   9  14      110.46       93.11     57.27 o 
  -1   9  14     1361.69     1232.28     94.43 o 
   1   9  14     3490.00     3473.94    164.21 o 
   3   9  14      632.94      769.18     86.03 o 
 -17   1  15       11.30       20.37     53.36 o 
 -15   1  15       44.03       11.68     50.60 o 
 -13   1  15     3997.50     3733.04    114.97 o 
 -11   1  15      778.23      765.63     67.34 o 
  -9   1  15       92.63       64.89     43.81 o 
  -7   1  15       71.94      139.49     36.87 o 
  -5   1  15      267.04      342.17     45.41 o 
  -3   1  15      162.56      188.79     34.20 o 
  -1   1  15        0.32       -9.44     36.00 o 
   1   1  15     3276.67     3294.93     98.50 o 
   3   1  15       24.04       57.47     33.83 o 
   5   1  15       18.90       33.03     36.79 o 
   7   1  15       39.87       37.88     67.91 o 
   9   1  15     3182.24     2602.21    145.49 o 
  11   1  15       63.84      -49.33     58.85 o 
  13   1  15       12.24      -36.91     66.43 o 
 -16   2  15       12.21        6.94     48.94 o 
 -14   2  15        1.04      -56.79     43.47 o 
 -12   2  15       19.54       10.92     43.80 o 
 -10   2  15        0.06      -40.56     44.74 o 
  -8   2  15       18.98       81.16     42.73 o 
  -6   2  15     2140.64     2126.99     78.05 o 
  -4   2  15      315.08      312.69     37.03 o 
  -2   2  15        0.78       55.90     31.79 o 
   0   2  15       21.65      -19.77     30.47 o 
   2   2  15     3914.46     4194.68     88.41 o 
   4   2  15      748.01      730.43     70.73 o 
   6   2  15      223.78      135.02     45.09 o 
   8   2  15        1.03      -35.05     46.92 o 
  10   2  15        6.70       66.81     51.48 o 
  12   2  15        1.78       48.19     68.71 o 
 -15   3  15       31.13      -26.62     48.65 o 
 -13   3  15      328.20      241.95     58.00 o 
 -11   3  15     3253.26     3387.31    166.99 o 
  -9   3  15        3.27       12.79     38.54 o 
  -7   3  15       41.19       18.40     40.06 o 
  -5   3  15      151.36      146.18     40.76 o 
  -3   3  15       62.79       99.54     32.84 o 
  -1   3  15      588.34      577.96     44.38 o 
   1   3  15        3.41      -49.36     32.91 o 
   3   3  15     2840.72     2764.10     91.60 o 
   5   3  15        0.07       -2.12     38.66 o 
   7   3  15      156.40      113.61     45.48 o 
   9   3  15       26.93       -6.99     41.80 o 
  11   3  15     1289.44     1208.54     84.35 o 
 -14   4  15       26.66      -50.61     67.89 o 
 -12   4  15       23.70       40.73     52.23 o 
 -10   4  15      365.51      306.29     97.01 o 
  -8   4  15      765.46      795.01     61.86 o 
  -6   4  15       38.04       46.97     68.89 o 
  -4   4  15       74.35      -37.26     36.49 o 
  -2   4  15       22.64       45.33     32.67 o 
   0   4  15       44.78       40.46     33.37 o 
   2   4  15     1015.51     1061.94     65.87 o 
   4   4  15     6888.21     7034.50    141.53 o 
   6   4  15      250.01      308.37     51.16 o 
   8   4  15       44.14      -23.95     44.24 o 
  10   4  15       24.84       56.03     45.82 o 
  12   4  15       47.76       82.05     52.81 o 
 -15   5  15      986.71      932.69    126.26 o 
 -13   5  15      507.84      466.61     72.84 o 
 -11   5  15        9.87       46.05     67.61 o 
  -9   5  15     1492.66     1394.29     77.19 o 
  -7   5  15       33.23       62.52     41.20 o 
  -5   5  15      382.26      384.76     48.86 o 
  -3   5  15      103.05       51.93     37.95 o 
  -1   5  15     1345.46     1402.29     59.72 o 
   1   5  15       29.99      123.78     54.35 o 
   3   5  15      168.25      144.96     45.81 o 
   5   5  15       18.82       -0.50     40.13 o 
   7   5  15        3.26       17.64     71.15 o 
   9   5  15       73.98       37.51     45.42 o 
  11   5  15      164.39      149.93     55.35 o 
 -12   6  15        0.73      -49.97     54.47 o 
 -10   6  15       11.44        5.66     41.69 o 
  -8   6  15      778.71      820.81     67.52 o 
  -6   6  15      270.24      369.48     52.42 o 
  -4   6  15      740.62      813.46     70.70 o 
  -2   6  15      346.47      309.69     60.66 o 
   0   6  15        0.36       19.12     39.04 o 
   2   6  15      121.84       55.25     44.17 o 
   4   6  15      284.40      287.24     56.71 o 
   6   6  15     1958.12     2103.33     96.47 o 
   8   6  15     1556.21     1519.69     86.45 o 
  10   6  15        5.26      -49.41     45.50 o 
 -11   7  15       66.19       26.53     61.49 o 
  -9   7  15      748.02      771.47     71.90 o 
  -7   7  15      128.98      159.85     56.18 o 
  -5   7  15       94.62       27.75     43.12 o 
  -3   7  15        8.37       46.44     50.33 o 
  -1   7  15      920.17      824.67     80.27 o 
   1   7  15        0.30        5.30     40.82 o 
   3   7  15      663.93      745.52     74.96 o 
   5   7  15        4.07       30.57     46.84 o 
   7   7  15      136.36      126.43     51.39 o 
 -10   8  15        5.54      100.63     65.82 o 
  -8   8  15       92.12      256.02     68.41 o 
  -6   8  15      418.58      440.19     67.28 o 
  -4   8  15      207.51      243.43     70.78 o 
  -2   8  15      340.97      371.70    113.21 o 
   0   8  15        9.14      -37.92     48.42 o 
   2   8  15      317.76      337.32     68.86 o 
   4   8  15      569.90      610.07     73.51 o 
   6   8  15      708.97      783.27     75.08 o 
  -5   9  15        1.78        7.85     53.31 o 
  -3   9  15       38.34       32.14     54.87 o 
  -1   9  15      475.26      374.98     71.50 o 
   1   9  15      718.26      817.08     85.73 o 
 -16   0  16      891.38      956.12    110.20 o 
 -14   0  16     1449.65     1414.85    119.84 o 
 -12   0  16       92.08      145.56     72.29 o 
 -10   0  16      552.68      566.75     80.25 o 
  -8   0  16     7639.89     7341.04    193.41 o 
  -6   0  16        2.02      -25.95     40.90 o 
  -4   0  16      213.26      326.43     61.46 o 
  -2   0  16      121.60      126.66     54.65 o 
   0   0  16     1613.57     1730.09    104.20 o 
   2   0  16     4693.84     4638.25    172.30 o 
   4   0  16     2239.23     1873.99    110.40 o 
   6   0  16     1259.06     1340.21     96.37 o 
   8   0  16     6981.69     7241.45    310.77 o 
  10   0  16      220.85      304.82    113.38 o 
  12   0  16       34.48      136.43    100.37 o 
 -15   1  16     1764.44     1759.42     92.20 o 
 -13   1  16      781.94      765.07     68.44 o 
 -11   1  16     1229.95     1447.36     79.27 o 
  -9   1  16      461.30      336.61     60.44 o 
  -7   1  16       12.98      131.85     41.87 o 
  -5   1  16      186.09      226.19     38.34 o 
  -3   1  16       27.78       70.39     32.33 o 
  -1   1  16     6137.59     5535.49    123.23 o 
   1   1  16    15208.73    14958.38    221.34 o 
   3   1  16     2104.91     2068.47     83.01 o 
   5   1  16        0.18      -15.70     46.84 o 
   7   1  16     1388.59     1405.65     85.61 o 
   9   1  16      951.91     1041.25    131.78 o 
  11   1  16     2519.78     2944.27    299.06 o 
 -16   2  16      846.50      933.64     77.29 o 
 -14   2  16       56.94      126.55     58.42 o 
 -12   2  16      201.33      140.37     56.40 o 
 -10   2  16     1022.81      973.13     78.41 o 
  -8   2  16     6186.34     5947.21    128.37 o 
  -6   2  16     7939.53     7926.88    139.27 o 
  -4   2  16     1304.10     1371.77     56.83 o 
  -2   2  16       42.10       30.57     35.10 o 
   0   2  16      164.27      183.15     37.01 o 
   2   2  16     2191.34     2296.35     72.35 o 
   4   2  16     2261.63     2078.94     85.90 o 
   6   2  16       91.18       83.60     49.57 o 
   8   2  16     2337.09     2510.15    111.64 o 
  10   2  16      241.35      205.57     74.93 o 
  12   2  16       67.87      163.76     74.88 o 
 -15   3  16      818.73      907.56    110.00 o 
 -13   3  16     1506.92     1533.97    122.63 o 
 -11   3  16      811.17      667.46     74.97 o 
  -9   3  16       21.79      -23.80     40.31 o 
  -7   3  16        0.01       62.46     40.01 o 
  -5   3  16      335.46      355.68     62.72 o 
  -3   3  16      335.89      304.74     38.82 o 
  -1   3  16     3498.58     3446.28     82.63 o 
   1   3  16     1521.60     1411.85     59.92 o 
   3   3  16      414.37      447.44     61.49 o 
   5   3  16       22.88        0.42     40.55 o 
   7   3  16        5.24      -26.80     38.53 o 
   9   3  16      940.26     1010.99     74.69 o 
  11   3  16     3029.40     2994.89    128.89 o 
 -14   4  16       73.35       96.26     59.84 o 
 -12   4  16       70.29      -74.57     49.71 o 
 -10   4  16      137.41      165.72     49.65 o 
  -8   4  16      878.72      984.01     65.03 o 
  -6   4  16     1665.69     1831.28     79.10 o 
  -4   4  16       87.91       90.18     39.10 o 
  -2   4  16       33.80        5.88     32.33 o 
   0   4  16       17.47        5.70     33.52 o 
   2   4  16      306.97      379.58     51.00 o 
   4   4  16     5605.15     5295.66    126.44 o 
   6   4  16      602.20      553.19     59.77 o 
   8   4  16     1595.82     1703.78     86.62 o 
  10   4  16      561.14      646.83    104.31 o 
 -13   5  16        3.18       43.31     55.55 o 
 -11   5  16       36.24       34.44     46.99 o 
  -9   5  16      896.83     1091.46     72.78 o 
  -7   5  16       12.30       64.27     49.11 o 
  -5   5  16       96.60      140.32     50.55 o 
  -3   5  16      827.11      713.07     59.17 o 
  -1   5  16     5638.93     5744.04    125.84 o 
   1   5  16     2913.70     2694.03     93.42 o 
   3   5  16      789.87      942.45    109.67 o 
   5   5  16      131.76       99.72     47.51 o 
   7   5  16       44.27      -50.81     41.44 o 
   9   5  16       59.89       90.20     49.44 o 
 -12   6  16        0.60       -0.45     46.78 o 
 -10   6  16       94.13      122.57     65.94 o 
  -8   6  16      568.42      723.76    105.59 o 
  -6   6  16      594.64      743.44     63.70 o 
  -4   6  16      483.69      520.33     55.08 o 
  -2   6  16      173.45      168.13     55.50 o 
   0   6  16      319.35      346.27     73.78 o 
   2   6  16      398.99      451.71     58.12 o 
   4   6  16      791.18      858.93     71.07 o 
   6   6  16      376.84      380.18     60.74 o 
   8   6  16       25.80       63.30     48.12 o 
 -11   7  16        0.34       31.04     61.32 o 
  -9   7  16      231.82      513.38     82.36 o 
  -7   7  16       17.31       89.95     49.33 o 
  -5   7  16       18.57       45.43     45.18 o 
  -3   7  16      675.85      634.07     73.98 o 
  -1   7  16      289.04      453.17     70.43 o 
   1   7  16     1535.02     1719.13    139.45 o 
   3   7  16     1116.16     1200.59    110.08 o 
   5   7  16      103.70      159.07     52.35 o 
   7   7  16     1174.04     1045.64     81.77 o 
  -8   8  16     5078.65     4677.90    165.81 o 
  -6   8  16     3161.57     3225.30    193.84 o 
  -4   8  16      163.02       76.59     56.67 o 
  -2   8  16       16.99       44.91     53.09 o 
   0   8  16       19.58       74.43     51.61 o 
   2   8  16      440.13      534.61     75.36 o 
   4   8  16      968.51     1059.29     79.88 o 
  -3   9  16      260.43      271.35     70.62 o 
  -1   9  16      549.24      635.40     83.17 o 
 -15   1  17      178.91      118.23     52.99 o 
 -13   1  17     1156.81     1178.35     89.81 o 
 -11   1  17        0.01      -82.56     78.41 o 
  -9   1  17        2.15       25.19     49.51 o 
  -7   1  17        8.42       -8.90     36.70 o 
  -5   1  17      766.35      865.61     50.34 o 
  -3   1  17       23.34      -19.75     35.47 o 
  -1   1  17       33.12      -24.75     35.60 o 
   1   1  17     4018.04     4063.95    102.71 o 
   3   1  17       70.65      104.69     39.43 o 
   5   1  17       39.70       33.19     47.02 o 
   7   1  17      173.53      128.07     55.26 o 
   9   1  17      777.34      764.35     96.37 o 
  11   1  17       70.85      106.68     69.92 o 
 -14   2  17        1.18      -21.13     51.21 o 
 -12   2  17      633.90      665.84     74.65 o 
 -10   2  17      276.67      258.35     69.40 o 
  -8   2  17      384.27      525.65     55.80 o 
  -6   2  17      761.34      837.86     59.44 o 
  -4   2  17        0.02      -44.13     29.42 o 
  -2   2  17       54.82      104.84     34.64 o 
   0   2  17        1.60      -32.21     32.74 o 
   2   2  17      905.36      949.44     53.18 o 
   4   2  17        0.00      -34.39     41.60 o 
   6   2  17      137.83      189.45     64.87 o 
   8   2  17      205.83      211.20     57.36 o 
  10   2  17       26.30      -56.33     79.18 o 
 -15   3  17       26.30       44.17     57.76 o 
 -13   3  17        0.14      -31.49     54.76 o 
 -11   3  17      127.14      159.73     79.62 o 
  -9   3  17        0.27       12.99     57.79 o 
  -7   3  17       44.85       63.51     40.68 o 
  -5   3  17       59.86        8.64     48.02 o 
  -3   3  17      175.33       97.46     35.89 o 
  -1   3  17      304.56      291.06     39.83 o 
   1   3  17       68.56       70.29     34.18 o 
   3   3  17     1532.95     1412.79     72.65 o 
   5   3  17       69.21       44.53     44.58 o 
   7   3  17       21.30      -62.22     41.48 o 
   9   3  17        3.76       34.70     52.91 o 
  11   3  17      122.71       66.37     73.92 o 
 -14   4  17        1.56       11.44     56.06 o 
 -12   4  17       30.22       45.23     57.75 o 
 -10   4  17      808.25      809.90     67.51 o 
  -8   4  17       66.46       54.76     45.77 o 
  -6   4  17      319.69      253.51     47.65 o 
  -4   4  17      140.91      102.89     42.50 o 
  -2   4  17       56.15       49.81     37.37 o 
   0   4  17       21.16      -16.62     38.87 o 
   2   4  17        0.40      -10.30     41.42 o 
   4   4  17     1064.23     1082.54    101.41 o 
   6   4  17      437.15      408.85     57.51 o 
   8   4  17        1.15      -27.75     42.89 o 
  10   4  17       48.21       34.15     47.30 o 
 -13   5  17       45.54       52.62     61.50 o 
 -11   5  17       19.91      -61.51     41.01 o 
  -9   5  17       24.81      -32.17     41.12 o 
  -7   5  17        1.39       56.71     43.78 o 
  -5   5  17      234.01      178.54     46.81 o 
  -3   5  17      718.77      670.70     58.12 o 
  -1   5  17     4088.61     4306.66    272.69 o 
   1   5  17      940.40      897.72     66.13 o 
   3   5  17       65.03      142.46     45.18 o 
   5   5  17        0.01      -56.45     42.79 o 
   7   5  17       21.72      -29.06     44.10 o 
   9   5  17      376.23      267.68     56.98 o 
 -12   6  17       11.93      106.08     51.21 o 
 -10   6  17      480.80      497.99     72.01 o 
  -8   6  17     1430.76     1585.75     85.05 o 
  -6   6  17      196.48      166.71     48.87 o 
  -4   6  17       18.49      -17.57     69.89 o 
  -2   6  17      100.43      101.10     87.88 o 
   0   6  17        2.50       -0.99     68.29 o 
   2   6  17      500.15      571.43     85.96 o 
   4   6  17      517.25      428.24     60.90 o 
   6   6  17      240.11      254.02     78.55 o 
   8   6  17      110.96      184.31     59.26 o 
  -9   7  17      307.62      388.70     62.62 o 
  -7   7  17       10.62       44.71     48.02 o 
  -5   7  17      211.84      188.19     62.77 o 
  -3   7  17       30.27      -28.17     49.44 o 
  -1   7  17     1157.42     1157.73     89.66 o 
   1   7  17      501.51      688.68     78.15 o 
   3   7  17       21.29       22.41     46.81 o 
   5   7  17        4.25       43.55     49.16 o 
  -6   8  17       34.78       56.37     56.02 o 
  -4   8  17       13.23      -28.25     51.25 o 
  -2   8  17      149.04       27.13     54.32 o 
   0   8  17        1.19      -56.91     50.84 o 
   2   8  17       27.89      -48.82     52.80 o 
 -14   0  18      244.67      160.97     77.70 o 
 -12   0  18      636.73      664.67    122.30 o 
 -10   0  18      907.87      839.38    131.22 o 
  -8   0  18     7759.79     7736.23    298.51 o 
  -6   0  18     1289.90     1435.00     95.26 o 
  -4   0  18       86.34       52.16     50.20 o 
  -2   0  18        0.24       80.97     51.92 o 
   0   0  18     6165.98     6147.34    174.04 o 
   2   0  18     6519.18     6165.90    180.96 o 
   4   0  18      636.85      625.28     81.77 o 
   6   0  18     2240.10     2429.30    195.16 o 
   8   0  18       10.05        6.69     86.99 o 
  10   0  18       82.28        5.95     94.05 o 
 -15   1  18     2831.13     2561.52    121.05 o 
 -13   1  18      990.53      876.14     81.30 o 
 -11   1  18     1348.51     1439.66     93.55 o 
  -9   1  18      375.74      445.91     91.35 o 
  -7   1  18       10.88        1.73     42.04 o 
  -5   1  18       41.39       40.04     43.94 o 
  -3   1  18       59.83      -11.73     36.10 o 
  -1   1  18     5059.64     4762.34    113.10 o 
   1   1  18     3908.47     3852.53    164.83 o 
   3   1  18      120.90      124.28     41.53 o 
   5   1  18        0.17      -41.33     44.20 o 
   7   1  18     2360.32     2377.01    109.61 o 
   9   1  18     1452.01     1505.99    128.09 o 
  11   1  18     1536.80     1486.11    133.23 o 
 -14   2  18        9.66      -66.78     48.53 o 
 -12   2  18       34.65       15.26     51.00 o 
 -10   2  18      345.49      468.59     69.27 o 
  -8   2  18     8011.54     7655.73    147.10 o 
  -6   2  18     2258.51     2234.03     84.67 o 
  -4   2  18       69.17      120.10     40.67 o 
  -2   2  18        1.82       -3.63     35.29 o 
   0   2  18       94.21      120.46     39.94 o 
   2   2  18      800.51      763.90     59.87 o 
   4   2  18      185.49      201.81     58.43 o 
   6   2  18     1656.30     1786.05     99.54 o 
   8   2  18     1266.55     1448.82    133.67 o 
  10   2  18       83.55      204.42    118.21 o 
 -13   3  18       70.45       93.90     60.83 o 
 -11   3  18        4.69        7.80     52.42 o 
  -9   3  18      260.78      270.56     52.20 o 
  -7   3  18      145.00      171.17     45.89 o 
  -5   3  18       24.12       -4.58     38.00 o 
  -3   3  18      122.43       65.83     39.67 o 
  -1   3  18     3714.64     3701.41     90.36 o 
   1   3  18     2754.50     2752.96     92.66 o 
   3   3  18      536.72      561.23     59.11 o 
   5   3  18      176.82       78.06     50.45 o 
   7   3  18      927.97      833.32     83.35 o 
   9   3  18     2443.24     2496.52    121.42 o 
 -12   4  18        6.03       -4.46     55.29 o 
 -10   4  18     1130.81     1085.01     76.32 o 
  -8   4  18     3422.44     3724.53    113.38 o 
  -6   4  18      309.54      272.96     63.05 o 
  -4   4  18       59.36       12.02     39.25 o 
  -2   4  18        2.66      -30.69     37.86 o 
   0   4  18       49.14       45.84     42.72 o 
   2   4  18     1012.82      883.50     66.69 o 
   4   4  18     2362.70     2524.74     98.60 o 
   6   4  18       77.94        5.90     48.56 o 
   8   4  18      538.90      547.16    145.97 o 
 -11   5  18       16.88       45.01     49.31 o 
  -9   5  18        9.67       23.89     56.02 o 
  -7   5  18        0.60      -21.10     41.47 o 
  -5   5  18      725.68      654.34     60.46 o 
  -3   5  18      610.54      458.18     63.74 o 
  -1   5  18     2533.45     2688.47    112.87 o 
   1   5  18      262.00      241.46     50.48 o 
   3   5  18      164.17      239.59     75.82 o 
   5   5  18       28.55       17.94     44.26 o 
   7   5  18      252.55      171.70     56.16 o 
 -10   6  18      571.36      713.72     72.69 o 
  -8   6  18     3522.83     4083.21    126.48 o 
  -6   6  18      819.60      845.09     69.15 o 
  -4   6  18      271.67      371.67     65.00 o 
  -2   6  18        4.54       27.27     49.37 o 
   0   6  18      249.35      262.00     63.81 o 
   2   6  18     1899.15     2071.78     93.27 o 
   4   6  18      150.54      157.31     53.49 o 
   6   6  18        0.46      -12.29     48.48 o 
  -9   7  18      123.91      199.63     60.08 o 
  -7   7  18       60.75       58.56     76.03 o 
  -5   7  18       34.94       79.89     87.10 o 
  -3   7  18      988.99      828.13     81.68 o 
  -1   7  18     3285.80     3403.47    135.05 o 
   1   7  18      987.05     1170.14     92.90 o 
   3   7  18      159.77      353.66     61.25 o 
  -4   8  18      313.62      213.43     67.52 o 
  -2   8  18       10.74      -69.54     79.38 o 
   0   8  18      161.40      179.75     67.49 o 
 -13   1  19     5299.68     4845.33    155.90 o 
 -11   1  19      250.81      192.57     70.24 o 
  -9   1  19       13.34       -9.71     58.41 o 
  -7   1  19       74.18      -38.40    132.90 o 
  -5   1  19       55.37       53.85     43.78 o 
  -3   1  19       13.01      -53.32     35.54 o 
  -1   1  19     2010.24     2101.89     82.04 o 
   1   1  19      903.83      757.38     78.23 o 
   3   1  19       15.93       15.83     50.87 o 
   5   1  19       43.82       99.43     52.72 o 
   7   1  19      205.14      291.67     79.40 o 
   9   1  19      819.62      628.11     98.95 o 
 -14   2  19        0.24       38.85    108.60 o 
 -12   2  19       61.90      145.52     60.59 o 
 -10   2  19        4.50      -63.80     63.91 o 
  -8   2  19       28.63       92.55     53.59 o 
  -6   2  19       15.36      -11.23     38.90 o 
  -4   2  19       42.73       -3.00     45.14 o 
  -2   2  19       85.86       87.71     41.22 o 
   0   2  19       68.13        6.85     36.31 o 
   2   2  19     4960.34     4870.35    117.69 o 
   4   2  19       37.86        5.66     47.67 o 
   6   2  19       31.55       17.44     52.64 o 
   8   2  19      185.12       96.67     57.46 o 
 -13   3  19       15.62      -83.71     55.80 o 
 -11   3  19      586.35      638.78     76.87 o 
  -9   3  19       12.43       10.03     50.04 o 
  -7   3  19       57.32       63.28     45.42 o 
  -5   3  19      242.39      218.19     48.13 o 
  -3   3  19      605.91      635.66     59.02 o 
  -1   3  19        4.08      -10.80     32.95 o 
   1   3  19      232.41      212.92     57.71 o 
   3   3  19        9.73       29.42     47.10 o 
   5   3  19       35.07       29.87     51.47 o 
   7   3  19      505.01      465.47     83.43 o 
   9   3  19       20.81      -47.26     53.84 o 
 -12   4  19       57.76       10.51     83.04 o 
 -10   4  19       31.25      153.46     55.82 o 
  -8   4  19       71.32       19.45     43.77 o 
  -6   4  19      664.69      591.41     59.78 o 
  -4   4  19      267.89      321.25     50.88 o 
  -2   4  19        5.41      -54.16     53.35 o 
   0   4  19       22.70      -57.90     41.76 o 
   2   4  19        1.48       66.23     45.49 o 
   4   4  19      832.63      718.01     67.61 o 
   6   4  19      130.78      135.10     60.75 o 
   8   4  19       13.79       26.28     57.01 o 
 -11   5  19      429.79      459.86     77.94 o 
  -9   5  19      210.99      121.32     50.92 o 
  -7   5  19       22.46       -0.88     41.16 o 
  -5   5  19        2.08       34.80     43.38 o 
  -3   5  19      961.93      880.41     66.54 o 
  -1   5  19       10.58      -70.55     47.03 o 
   1   5  19      346.56      404.24     56.33 o 
   3   5  19        7.89       71.27     48.09 o 
   5   5  19       72.76       65.60     50.22 o 
   7   5  19       63.88       35.83     58.27 o 
 -10   6  19      438.30      623.64     91.86 o 
  -8   6  19       50.06       86.06     49.83 o 
  -6   6  19      234.71      205.03     51.71 o 
  -4   6  19      262.01      213.90     59.60 o 
  -2   6  19       10.50      -20.05     60.99 o 
   0   6  19      179.28      298.68     64.47 o 
   2   6  19       10.22      -15.89     45.43 o 
   4   6  19      296.81      362.56     63.21 o 
  -7   7  19      139.57      130.11     56.34 o 
  -5   7  19       30.07      133.22     60.19 o 
  -3   7  19       71.71       61.06     91.76 o 
  -1   7  19      234.55      297.70     68.51 o 
   1   7  19       32.63       27.83     57.25 o 
 -12   0  20      938.75     1156.85    155.39 o 
 -10   0  20     2136.71     2135.26    184.01 o 
  -8   0  20     1808.74     2105.52    180.29 o 
  -6   0  20      574.97      562.81    115.61 o 
  -4   0  20       28.81      -21.15     54.20 o 
  -2   0  20       64.82       -3.01     57.62 o 
   0   0  20        1.87       36.28     97.58 o 
   2   0  20      130.67      232.26    110.78 o 
   4   0  20      254.34      197.50     92.01 o 
   6   0  20     1906.36     1712.59    180.29 o 
   8   0  20      237.14      306.31    116.35 o 
 -13   1  20       17.37       61.10     60.54 o 
 -11   1  20      108.41       94.55     67.67 o 
  -9   1  20        2.85       77.42     72.30 o 
  -7   1  20       11.02      -46.42     58.17 o 
  -5   1  20       51.82       58.22     61.10 o 
  -3   1  20     3145.85     2924.05     95.19 o 
  -1   1  20     7689.46     7761.31    146.90 o 
   1   1  20        3.40       42.35     40.76 o 
   3   1  20       52.91       76.37     43.43 o 
   5   1  20      262.97      281.17     63.19 o 
   7   1  20       42.00        7.91     88.47 o 
 -12   2  20       60.92      111.14     66.94 o 
 -10   2  20     1430.15     1660.04    233.27 o 
  -8   2  20      516.51      750.98     92.17 o 
  -6   2  20       66.63       69.21     51.81 o 
  -4   2  20        5.35       20.38     45.39 o 
  -2   2  20      334.93      304.55     49.14 o 
   0   2  20     1772.93     1634.09     77.53 o 
   2   2  20     3938.16     3757.57    130.99 o 
   4   2  20        1.99        2.57     48.05 o 
   6   2  20     2714.95     2847.66    124.34 o 
   8   2  20      496.47      478.83     94.58 o 
 -11   3  20      598.43      602.49     90.14 o 
  -9   3  20       91.62      103.72     58.68 o 
  -7   3  20        1.28      -18.99     40.60 o 
  -5   3  20       66.30        2.78     40.82 o 
  -3   3  20     1135.87     1114.00     96.14 o 
  -1   3  20     1036.60     1207.64     70.68 o 
   1   3  20      926.20      941.94     78.97 o 
   3   3  20        2.37       -1.66     49.55 o 
   5   3  20      336.15      282.06     63.29 o 
   7   3  20     1913.91     1489.42    101.75 o 
 -10   4  20     1440.24     1424.00    101.11 o 
  -8   4  20     3571.26     3765.66    146.37 o 
  -6   4  20     1058.79     1074.05     72.48 o 
  -4   4  20       69.17       52.11     43.15 o 
  -2   4  20       53.17       86.21     55.47 o 
   0   4  20      879.23     1026.41     90.08 o 
   2   4  20     1066.18     1192.51    144.92 o 
   4   4  20       50.59      -12.10     52.69 o 
   6   4  20      356.67      369.49     72.61 o 
  -9   5  20       13.04       74.63     64.09 o 
  -7   5  20       94.49       98.59     49.69 o 
  -5   5  20      244.79      285.67     53.95 o 
  -3   5  20      224.44      436.35     74.23 o 
  -1   5  20      643.60      716.54     77.09 o 
   1   5  20     1343.97     1537.82     84.56 o 
   3   5  20       23.88       63.37     48.52 o 
   5   5  20       13.06      -60.90     51.59 o 
  -8   6  20     1295.57     1446.20     88.42 o 
  -6   6  20      146.76      111.91     49.95 o 
  -4   6  20       34.85      -70.66     63.87 o 
  -2   6  20        0.16       43.86     52.81 o 
   0   6  20      144.94      299.19     68.30 o 
   2   6  20      816.83      898.07     88.82 o 
 -11   1  21       43.36      112.55     71.62 o 
  -9   1  21        0.50      -89.47     59.65 o 
  -7   1  21       72.58       85.44     68.46 o 
  -5   1  21        0.67      -18.49     47.69 o 
  -3   1  21       55.77       57.87     41.33 o 
  -1   1  21     1884.61     2061.53     86.31 o 
   1   1  21     1390.59     1364.64     75.90 o 
   3   1  21        3.95      -21.76     48.70 o 
   5   1  21        0.02      -78.26     52.17 o 
   7   1  21       90.36      185.07     75.09 o 
 -12   2  21      316.69      328.08    136.80 o 
 -10   2  21       93.58      188.53     77.32 o 
  -8   2  21       90.82       87.92     64.61 o 
  -6   2  21       58.01      -51.64     44.19 o 
  -4   2  21       11.59      -51.89     46.37 o 
  -2   2  21        5.46       26.36     42.18 o 
   0   2  21       15.31      -56.89     37.93 o 
   2   2  21      204.75      152.85     55.87 o 
   4   2  21      120.01       78.21     58.50 o 
   6   2  21      102.96       57.32     68.33 o 
 -11   3  21        3.10       -8.10     60.77 o 
  -9   3  21        3.63       95.00     69.78 o 
  -7   3  21      482.98      513.15     70.65 o 
  -5   3  21      652.58      668.54     73.42 o 
  -3   3  21        5.63       48.19     49.79 o 
  -1   3  21        4.66       33.30     43.36 o 
   1   3  21        9.96      -71.31     47.54 o 
   3   3  21        7.23       -2.02     51.22 o 
   5   3  21        3.36       59.02     52.64 o 
 -10   4  21      554.98      668.31     91.23 o 
  -8   4  21      342.46      427.09     62.63 o 
  -6   4  21       58.47       52.02     48.18 o 
  -4   4  21      118.92       42.41     53.25 o 
  -2   4  21       38.37      -13.11    101.48 o 
   0   4  21      411.98      398.61    187.73 o 
   2   4  21      157.52      189.16     58.87 o 
   4   4  21      108.24      140.70     59.93 o 
  -7   5  21       49.55       78.17     51.32 o 
  -5   5  21      303.02      307.70     56.32 o 
  -3   5  21      784.53      661.47     77.31 o 
  -1   5  21       20.73       57.89     58.58 o 
   1   5  21        0.72      -57.28     53.28 o 
   3   5  21       34.53       91.66     59.09 o 
  -4   6  21       45.81      -70.98     47.32 o 
  -2   6  21        0.64      -11.68     54.18 o 
   0   6  21        0.57       43.25     72.14 o 
 -10   0  22     3647.38     3569.80    239.40 o 
  -8   0  22     1803.87     1882.48    184.75 o 
  -6   0  22       23.97       12.27     94.42 o 
  -4   0  22       27.01      -46.82     54.76 o 
  -2   0  22        8.25        7.83     58.21 o 
   0   0  22     3185.45     2974.49    147.97 o 
   2   0  22        2.44       48.20     62.56 o 
   4   0  22      460.11      581.77    139.03 o 
   6   0  22      454.32      415.60    128.25 o 
 -11   1  22      145.97      227.48     83.23 o 
  -9   1  22        0.19       45.95    136.80 o 
  -7   1  22       15.18        6.05     66.35 o 
  -5   1  22        5.48        3.76     70.96 o 
  -3   1  22     2688.99     2846.29    115.30 o 
  -1   1  22      901.91      827.89     66.75 o 
   1   1  22      283.03      343.75     69.56 o 
   3   1  22       26.30       53.11     55.95 o 
   5   1  22     1085.83      915.61     86.88 o 
 -10   2  22     1886.83     2237.92    145.09 o 
  -8   2  22       97.45      160.34     72.40 o 
  -6   2  22       10.68      -39.25     47.25 o 
  -4   2  22        0.07       48.60     50.54 o 
  -2   2  22      555.91      811.19     75.49 o 
   0   2  22     1654.01     1696.66     82.79 o 
   2   2  22     1621.10     1614.64    145.05 o 
   4   2  22      650.96      696.87     80.62 o 
  -9   3  22        0.54       71.87    121.56 o 
  -7   3  22       98.72      122.48     57.52 o 
  -5   3  22      279.65      265.67     61.77 o 
  -3   3  22     2665.81     2741.96    117.35 o 
  -1   3  22     1540.92     1509.03    120.23 o 
   1   3  22      297.59      335.74     63.06 o 
   3   3  22        2.49        2.60     50.79 o 
  -8   4  22      360.14      381.46     69.64 o 
  -6   4  22      113.77       76.09     60.13 o 
  -4   4  22        7.51       39.24     53.78 o 
  -2   4  22       58.10      117.27     89.40 o 
   0   4  22     1607.91     1724.55    128.19 o 
   2   4  22      679.15      608.38     77.18 o 
  -5   5  22      159.01      164.90     52.78 o 
  -3   5  22     1781.76     1770.12    130.52 o 
  -1   5  22     1702.13     2014.53    140.62 o 
  -9   1  23       20.11      -20.02     70.82 o 
  -7   1  23       42.84       68.84     72.79 o 
  -5   1  23       58.19       84.29     69.07 o 
  -3   1  23      114.38       86.43     52.38 o 
  -1   1  23      623.84      621.41     62.96 o 
   1   1  23       12.59       -1.12     44.08 o 
   3   1  23       37.38       26.74     55.15 o 
  -8   2  23      355.81      412.18     86.74 o 
  -6   2  23      173.05      142.50     70.73 o 
  -4   2  23        1.37      -40.51     45.59 o 
  -2   2  23      719.69      758.07     79.57 o 
   0   2  23      560.33      556.47     85.86 o 
   2   2  23      215.12      213.56     62.83 o 
  -7   3  23       48.39      -12.79    102.23 o 
  -5   3  23      108.89      197.02     60.91 o 
  -3   3  23      303.19      317.67     64.32 o 
  -1   3  23      284.14      401.03     90.16 o 
   1   3  23        2.77       66.84     53.96 o 
  -4   4  23       41.74       43.31     58.04 o 
  -2   4  23       70.22       26.60     64.75 o 
  -6   0  24       10.09       47.21     97.77 o 
  -4   0  24       25.59       19.70     84.38 o 
  -2   0  24      426.25      557.17     93.48 o 
   0   0  24     4038.74     3944.78    176.24 o 
  -7   1  24        0.21       94.16     74.79 o 
  -5   1  24      812.86     1111.79    111.83 o 
  -3   1  24      288.33      233.56     64.44 o 
  -1   1  24        3.13      -40.83     43.51 o 
   1   1  24       13.20       75.05     58.71 o 
  -6   2  24       24.25       33.23    100.00 o 
  -4   2  24       11.37       84.32     67.22 o 
  -2   2  24        6.61        2.74     54.95 o 
   0   2  24       94.86       78.82     59.00 o 
                                                 
